# Supplementary material for: (2,2′-Bipyridine-κ2 N,N′)chlorido[4′-(2,5-dimethoxy­phen­yl)-2,2′:6′,2′′-terpyridine-κ3 N,N′,N′′]ruthenium(II) hexa­fluorido­phosphate acetonitrile monosolvate
Source: Acta Crystallogr Sect E Struct Rep Online. 2009 Aug 22;65(Pt 9):m1117–8. doi: 10.1107/S1600536809032589 (PMC2969997; doi:10.1107/S1600536809032589)
Supplement: Supplementary file 2 [file e-65-m1117-Isup2.hkl]

#
# h, k, l, Fc-squared, Fo-squared, sigma(Fo-squared) and status flag
#

data_I

loop_
_refln_index_h
_refln_index_k
_refln_index_l
_refln_F_squared_meas
_refln_F_squared_sigma
_refln_F_squared_calc
_refln_observed_status
   4    0    0    699799.17       476.11    654123.28 o
   6    0    0    141097.90        45.56    139201.67 o
   8    0    0       247.12         9.18        81.06 o
  10    0    0     39892.07        10.56     35879.44 o
  12    0    0      5984.57         3.39      6760.56 o
  14    0    0       396.01         6.50       475.35 o
  16    0    0      3905.00         7.51      3624.06 o
   2    1    0    305488.34       126.34    306722.28 o
   4    1    0      1263.80         1.46      1311.19 o
   6    1    0     72608.69        18.23     66813.65 o
   8    1    0     49524.05        12.04     43044.54 o
  10    1    0      5279.48         3.06      5412.01 o
  12    1    0      2995.37         4.04      2643.67 o
  14    1    0      5468.60         4.33      4734.83 o
  16    1    0      1333.71         4.00      1280.36 o
   2    2    0      5136.59         0.77      3472.41 o
   4    2    0      2000.77         1.08      2070.53 o
   6    2    0     38533.69         8.01     33044.27 o
   8    2    0     15413.22         3.57     15398.80 o
  10    2    0     15645.01         4.93     16503.60 o
  12    2    0     12183.74         4.67     11657.83 o
  14    2    0       781.76         5.11       738.33 o
  16    2    0      1952.76         3.84      1755.95 o
   2    3    0     37939.25         6.50     36597.60 o
   4    3    0     12821.03         2.07     12152.78 o
   6    3    0        74.30         8.29        25.11 o
   8    3    0     21782.81         5.02     20462.64 o
  10    3    0      4716.94         2.50      4183.33 o
  12    3    0       677.04         7.18       658.84 o
  14    3    0      5671.60         3.76      5578.43 o
  16    3    0       358.34         7.84       366.37 o
   0    4    0    269444.05       109.20    258685.53 o
   2    4    0     31428.20         5.43     25581.93 o
   4    4    0      9269.84         1.74     10857.39 o
   6    4    0     47939.10        11.29     47253.13 o
   8    4    0        79.74        12.67         3.01 o
  10    4    0     10281.96         3.50      9923.36 o
  12    4    0      4688.14         3.39      4676.08 o
  14    4    0       108.58        22.66        71.96 o
  16    4    0      1303.93         5.48      1198.89 o
   2    5    0       319.34         0.92       334.75 o
   4    5    0       283.25         1.49       498.85 o
   6    5    0       346.33         2.89       478.39 o
   8    5    0      1671.99        13.18      2158.86 o
  10    5    0       217.86         7.18       376.19 o
  12    5    0      1827.56         5.06      1881.28 o
  14    5    0      1093.62         5.02      1037.99 o
  16    5    0        27.56        44.89        22.95 o
   0    6    0      6355.28         1.82      5707.09 o
   2    6    0      1153.28         0.67      1055.96 o
   4    6    0      4330.96         1.14      4811.58 o
   6    6    0     40634.50        10.69     39041.36 o
   8    6    0       304.50         5.38       578.85 o
  10    6    0      7121.67         3.50      6459.50 o
  12    6    0        57.15        27.35        52.15 o
  14    6    0        36.48        34.22        42.30 o
  16    6    0         9.73       117.07         0.48 o
   2    7    0      7430.44         1.54      6745.34 o
   4    7    0     10217.17         2.10     10463.11 o
   6    7    0     13337.94         3.53     13556.16 o
   8    7    0      3708.81         2.37      3005.12 o
  10    7    0      2681.17         2.69      2346.67 o
  12    7    0       319.69         8.82       254.30 o
  14    7    0        94.87        22.00       103.95 o
  16    7    0       -19.10        56.85         9.12 o
   0    8    0     11526.17        16.65     11065.78 o
   2    8    0      3354.73         0.98      2722.79 o
   4    8    0       153.02         5.86        45.21 o
   6    8    0       253.45         6.00       388.40 o
   8    8    0        -9.86        41.22        20.79 o
  10    8    0        15.92        63.36        26.16 o
  12    8    0         9.06        89.30         0.48 o
  14    8    0       101.81        16.08       141.53 o
  16    8    0         8.41       203.92        10.35 o
   2    9    0      4580.58         1.35      4584.74 o
   4    9    0       283.92         5.20       313.91 o
   6    9    0      6928.90         2.22      5747.38 o
   8    9    0        28.30        17.89        45.99 o
  10    9    0        70.56        12.89        38.05 o
  12    9    0        51.98        25.20        22.18 o
  14    9    0       877.94         4.08       939.76 o
  16    9    0        97.61        48.72       113.85 o
   0   10    0     58772.30        15.68     53977.00 o
   2   10    0      6252.06         1.74      6470.67 o
   4   10    0     18596.78         4.28     17915.16 o
   6   10    0     11474.69         3.88     11952.04 o
   8   10    0       784.00         4.12       728.30 o
  10   10    0      1042.64         2.40      1231.16 o
  12   10    0      3745.44         3.10      3619.88 o
  14   10    0        41.47        39.06        76.74 o
   2   11    0     20212.31         4.24     18983.93 o
   4   11    0      3665.09         1.66      3983.68 o
   6   11    0      3421.08         2.07      3922.56 o
   8   11    0      8132.43         2.34      7225.00 o
  10   11    0       694.32         2.92       687.05 o
  12   11    0      1488.42         2.79      1528.18 o
  14   11    0      2090.32         6.50      1914.55 o
   0   12    0     12476.89         3.06     12232.00 o
   2   12    0      2365.85         1.77      2173.95 o
   4   12    0      3977.82         1.90      4083.64 o
   6   12    0     39525.42        11.29     37663.49 o
   8   12    0        49.98        10.18        50.32 o
  10   12    0      7114.92         2.34      6465.08 o
  12   12    0      2917.08         2.07      2864.69 o
  14   12    0       300.33        12.74       264.37 o
   2   13    0       144.00         6.45       232.29 o
   4   13    0      9053.52         2.76      7739.45 o
   6   13    0       545.69         4.37       390.23 o
   8   13    0     10448.93         3.28      9962.60 o
  10   13    0        36.97        17.47        12.95 o
  12   13    0      5052.37         4.12      4916.50 o
  14   13    0      3068.05         5.52      3154.10 o
   0   14    0     21768.05         6.30     21204.24 o
   2   14    0       811.11         2.79       773.32 o
   4   14    0      6857.50         3.20      6894.43 o
   6   14    0     15353.69         4.88     14812.83 o
   8   14    0       -17.64        33.76         5.04 o
  10   14    0      3903.75         2.19      3730.72 o
  12   14    0      2559.35         5.29      2717.97 o
   2   15    0      5904.39         2.31      5406.91 o
   4   15    0      3340.84         2.43      3856.17 o
   6   15    0      2932.22         2.50      3135.92 o
   8   15    0      8273.72         3.13      8210.66 o
  10   15    0       423.54         7.73       509.24 o
  12   15    0      1262.38         5.48      1296.98 o
   0   16    0     14237.26         4.97     13916.94 o
   2   16    0      3275.27         2.50      2974.74 o
   4   16    0      4228.90         2.19      4080.68 o
   6   16    0     12405.50         4.75     12634.59 o
   8   16    0        -0.94       446.48         0.44 o
  10   16    0      3860.14         3.39      3808.88 o
   2   17    0      2489.01         2.46      2298.71 o
   4   17    0      1387.56         2.53      1300.32 o
   6   17    0       962.86         3.96       879.73 o
   8   17    0      4763.76         2.82      4749.17 o
  10   17    0         2.59       325.80         5.30 o
   0   18    0     10176.77         3.96      9960.29 o
   2   18    0        16.40        45.02        39.63 o
   4   18    0      1046.52         2.79      1053.71 o
   6   18    0      2073.89         2.62      2134.20 o
   8   18    0        -3.92       319.69         0.05 o
   2   19    0       158.00         8.58       105.37 o
   4   19    0        92.35        13.69       139.06 o
   6   19    0        50.41        22.00        77.35 o
   0   20    0       475.24        30.58       536.23 o
   2   20    0        -1.85       306.95         2.33 o
   4   20    0        46.38        23.62        14.32 o
   2    1    1     26289.38         3.72     25423.00 o
   3    1    1     11088.09         1.88     11185.41 o
   4    1    1     10801.44         2.22      9918.75 o
   5    1    1       173.45         3.92        62.47 o
   6    1    1     13016.53         2.92     12086.53 o
   7    1    1      3301.65         1.66      3268.20 o
   8    1    1       240.56         6.30         1.99 o
   9    1    1       943.10         2.92      1077.13 o
  10    1    1      2209.94         3.06      2175.03 o
  11    1    1      1414.51         3.92      1333.92 o
  12    1    1        51.84        39.82         6.78 o
  13    1    1       128.60        21.53       105.84 o
  14    1    1       121.44        18.06       100.44 o
  15    1    1        77.97        19.98        87.00 o
  16    1    1        22.66        64.64         0.51 o
  17    1    1        22.09        65.93         0.10 o
   2    2    1     18111.78         2.43     18439.39 o
   3    2    1     20903.38         3.42     21620.82 o
   4    2    1      4115.22         1.08      4432.44 o
   5    2    1        59.75         5.20         8.57 o
   6    2    1      7260.74         2.13      7419.09 o
   7    2    1       219.63         5.34       281.57 o
   8    2    1        68.56        14.98        11.11 o
   9    2    1       700.13         3.20       723.94 o
  10    2    1      1094.95         4.58      1015.00 o
  11    2    1       571.21         5.11       451.44 o
  12    2    1      1838.69         6.05      1389.43 o
  13    2    1       723.61         6.00       548.62 o
  14    2    1        51.55        31.81        38.48 o
  15    2    1        10.50       106.50         0.94 o
  16    2    1       441.84         7.84       417.20 o
  17    2    1       122.99        15.52       146.25 o
   1    3    1       629.01         0.41       660.02 o
   2    3    1     40060.02         7.13     37367.61 o
   3    3    1     75125.33        17.06     70224.30 o
   4    3    1       412.09         1.77       325.08 o
   5    3    1      4087.04         1.12      4092.52 o
   6    3    1      3278.71         1.30      3081.72 o
   7    3    1       365.96         3.80       424.32 o
   8    3    1     11530.46         3.10     11315.52 o
   9    3    1       105.68         9.49        71.56 o
  10    3    1        17.14        58.06         3.05 o
  11    3    1       119.68        16.24       115.83 o
  12    3    1      2684.28         3.76      2434.94 o
  13    3    1       750.76         5.66       651.14 o
  14    3    1      1151.92         5.24      1000.31 o
  15    3    1       298.60         7.34       282.35 o
  16    3    1       239.63        10.30       247.70 o
  17    3    1        63.36        27.46        38.48 o
   0    4    1    463080.25       246.80    495145.65 o
   1    4    1    137092.47        39.44    130842.54 o
   2    4    1     24364.09         4.00     22459.18 o
   3    4    1     13490.82         2.25     13799.78 o
   4    4    1     35441.83         6.60     32528.80 o
   5    4    1        63.52         5.06        72.15 o
   6    4    1     65413.18        16.48     60320.92 o
   7    4    1       729.00         2.25       993.00 o
   8    4    1       430.15         3.69       347.14 o
   9    4    1      2214.64         2.25      1759.83 o
  10    4    1      8139.65         3.39      7559.29 o
  11    4    1        50.98        20.98        92.48 o
  12    4    1      4586.00         3.92      4455.59 o
  13    4    1       143.76        16.48       118.33 o
  14    4    1        87.98        18.66        89.83 o
  15    4    1       152.03        15.68       148.21 o
  16    4    1      1021.44         4.41       951.86 o
  17    4    1       311.88        11.02       303.74 o
   1    5    1     69558.79        15.13     66038.17 o
   2    5    1      2925.73         0.67      3075.30 o
   3    5    1      2960.45         0.79      3529.93 o
   4    5    1      1659.75         0.85      2124.59 o
   5    5    1     26461.53         5.11     26185.15 o
   6    5    1      5288.20         1.77      5422.23 o
   7    5    1       408.85         2.59       605.31 o
   8    5    1     16848.04         4.24     15917.20 o
   9    5    1       264.06         4.54       335.60 o
  10    5    1        72.25        19.98        64.69 o
  11    5    1        23.04        48.02         2.23 o
  12    5    1      4452.89         4.12      4394.00 o
  13    5    1      1374.18         4.62      1513.73 o
  14    5    1      3789.63         4.49      3491.53 o
  15    5    1       532.22         5.02       566.66 o
  16    5    1       588.06         5.66       573.29 o
  17    5    1        75.69        28.94        94.72 o
   0    6    1    312816.49       140.66    313359.21 o
   1    6    1     48066.18         9.67     45553.06 o
   2    6    1     13940.52         2.28     14293.52 o
   3    6    1     17323.82         2.86     18913.84 o
   4    6    1     31783.76         6.05     31227.16 o
   5    6    1       517.56         2.22       446.54 o
   6    6    1     77378.55        20.61     72076.37 o
   7    6    1      5547.27         2.02      5865.54 o
   8    6    1      5155.24         2.43      4882.48 o
   9    6    1      1769.88         2.07      1836.38 o
  10    6    1     17574.80         4.93     17386.29 o
  11    6    1         8.01        71.57        15.57 o
  12    6    1     12434.48         5.15     12242.24 o
  13    6    1      1883.56         4.20      1812.65 o
  14    6    1       630.01         5.02       628.31 o
  15    6    1        67.08        18.23        65.06 o
  16    6    1      2487.02         4.49      2583.32 o
  17    6    1       248.06        12.32       291.76 o
   1    7    1      3351.25         1.02      3897.96 o
   2    7    1     69027.05        16.16     65996.55 o
   3    7    1       913.25         1.14      1250.72 o
   4    7    1     13973.60         2.69     11883.82 o
   5    7    1      5577.10         1.90      5830.14 o
   6    7    1     15833.19         3.65     14939.87 o
   7    7    1      9006.01         2.53      6882.90 o
   8    7    1     37791.36         9.61     34904.12 o
   9    7    1      4845.55         2.28      4023.22 o
  10    7    1      2624.51         2.40      2538.82 o
  11    7    1       122.77        13.54       127.57 o
  12    7    1      7967.35         3.69      7864.15 o
  13    7    1      1458.48         3.39      1398.93 o
  14    7    1      3731.99         2.99      3660.37 o
  15    7    1       409.66         5.29       481.94 o
  16    7    1       610.58         6.60       645.24 o
   0    8    1    188208.47        69.39    176750.75 o
   1    8    1     11498.27         2.34     12308.92 o
   2    8    1      5972.20         1.30      5701.85 o
   3    8    1     11451.14         2.31      9884.21 o
   4    8    1     56368.26        13.32     53050.74 o
   5    8    1      1992.73         1.61      1648.06 o
   6    8    1     55422.58        13.76     50423.96 o
   7    8    1      7904.99         2.53      6465.08 o
   8    8    1        89.30        12.74        12.13 o
   9    8    1       365.96         3.53       418.62 o
  10    8    1     16793.57         5.24     16470.91 o
  11    8    1       341.51         4.28       307.79 o
  12    8    1      4382.44         2.76      4517.60 o
  13    8    1      2265.76         3.61      2444.09 o
  14    8    1       716.63         5.90       753.50 o
  15    8    1       130.87        19.71       140.43 o
  16    8    1      1433.38         6.00      1395.47 o
   1    9    1       267.32         2.79       139.88 o
   2    9    1      5103.67         1.37      5192.93 o
   3    9    1      2555.30         1.23      2475.08 o
   4    9    1     11586.37         2.53     11520.79 o
   5    9    1      7317.09         2.07      7248.63 o
   6    9    1     10677.09         2.99     10227.70 o
   7    9    1      1149.89         2.16       806.50 o
   8    9    1      9745.64         2.66      9941.82 o
   9    9    1       111.30         9.12       217.71 o
  10    9    1       555.54         3.03       560.62 o
  11    9    1       339.30         3.84       312.27 o
  12    9    1      4586.00         2.99      4620.85 o
  13    9    1       267.65         6.92       233.35 o
  14    9    1      4210.71         3.24      4253.99 o
  15    9    1       209.96         7.90       251.73 o
  16    9    1       365.57        16.40       319.26 o
   0   10    1     63337.79        17.31     62442.51 o
   1   10    1      2658.43         1.49      2250.14 o
   2   10    1       280.56         2.69       317.20 o
   3   10    1       683.82         1.93       720.83 o
   4   10    1     11536.91         2.76     11926.75 o
   5   10    1       556.96         2.43       644.07 o
   6   10    1     21001.81         5.20     21042.78 o
   7   10    1      4192.56         1.93      5134.71 o
   8   10    1       981.57         1.74       940.47 o
   9   10    1       147.87         4.41        90.93 o
  10   10    1      9765.39         3.13      9801.54 o
  11   10    1       556.49         3.61       629.47 o
  12   10    1      4332.27         2.66      4178.84 o
  13   10    1      1444.00         2.53      1548.15 o
  14   10    1       332.33         6.97       357.13 o
  15   10    1       124.99        27.77       160.58 o
   1   11    1       533.61         3.06       274.24 o
   2   11    1       967.83         2.07      1003.24 o
   3   11    1       148.35         5.90       127.83 o
   4   11    1      2034.91         1.54      1952.21 o
   5   11    1      1184.74         2.10      1186.89 o
   6   11    1       701.19         2.82       696.79 o
   7   11    1      2989.90         1.85      2851.08 o
   8   11    1      3058.09         2.22      2933.23 o
   9   11    1      1242.56         2.16      1470.82 o
  10   11    1         7.45        44.89         0.16 o
  11   11    1       221.12         4.93       181.45 o
  12   11    1       686.96         2.96       752.87 o
  13   11    1        55.35        19.27        73.34 o
  14   11    1      2327.10         5.57      2315.39 o
  15   11    1       228.31        16.56       285.47 o
   0   12    1      4195.15         2.43      3618.49 o
   1   12    1      1016.33         2.59       789.50 o
   2   12    1       739.84         2.59       646.42 o
   3   12    1       734.41         2.19       670.17 o
   4   12    1      1367.52         2.16      1246.63 o
   5   12    1        14.90        42.64        16.13 o
   6   12    1      2559.35         3.20      2465.88 o
   7   12    1       373.65         4.08       383.86 o
   8   12    1       521.67         2.96       558.97 o
   9   12    1       119.68         5.90        86.14 o
  10   12    1       760.66         2.92       820.36 o
  11   12    1         7.34        41.47         7.08 o
  12   12    1       746.38         3.88       816.39 o
  13   12    1       925.98         8.82       912.99 o
  14   12    1        37.95        73.96         6.60 o
   1   13    1       150.06         6.92       137.43 o
   2   13    1      2529.08         1.85      2520.19 o
   3   13    1       134.33         6.10       149.06 o
   4   13    1       297.56         4.49       240.47 o
   5   13    1        81.00        11.63        85.92 o
   6   13    1      2876.18         2.13      2986.11 o
   7   13    1       207.65         5.48       276.16 o
   8   13    1       292.07         5.06       354.51 o
   9   13    1        79.74         7.24        61.93 o
  10   13    1       701.72         2.22       667.78 o
  11   13    1         4.08       148.11         5.68 o
  12   13    1        28.20        74.82        74.73 o
  13   13    1        43.30        52.27        23.29 o
  14   13    1         0.66      3086.91         0.28 o
   0   14    1     10320.53         3.88      9306.14 o
   1   14    1       632.52         4.08       358.88 o
   2   14    1       367.49         4.16       282.74 o
   3   14    1       374.04         5.11       247.34 o
   4   14    1      5569.64         2.62      5673.92 o
   5   14    1       147.38         8.70       160.87 o
   6   14    1       340.77         5.43       259.87 o
   7   14    1       199.66         6.86       266.25 o
   8   14    1      2583.69         2.31      2726.42 o
   9   14    1        15.68        30.25         9.05 o
  10   14    1        68.06        11.36        73.14 o
  11   14    1        58.98        19.45        52.31 o
  12   14    1       559.80        11.02       623.67 o
  13   14    1        41.47        55.80        66.75 o
   1   15    1       935.14         3.42       819.70 o
   2   15    1        78.68        13.91        11.11 o
   3   15    1      1242.56         2.40      1156.00 o
   4   15    1       188.51         8.76       205.59 o
   5   15    1       170.04         7.78       155.34 o
   6   15    1       343.36         5.48       330.53 o
   7   15    1       152.03         8.41       170.10 o
   8   15    1       446.90         5.38       390.69 o
   9   15    1         5.24        91.39         0.13 o
  10   15    1        42.64        23.62        62.29 o
  11   15    1        40.58        41.86        51.65 o
  12   15    1        54.17        46.38        43.36 o
   0   16    1      5207.07         3.42      4968.57 o
   1   16    1       676.00         4.45       562.81 o
   2   16    1        68.89        12.96        70.01 o
   3   16    1        94.48        13.03        97.44 o
   4   16    1       879.72         3.17       875.62 o
   5   16    1        38.94        22.37        24.99 o
   6   16    1      2969.16         3.46      3062.48 o
   7   16    1       185.23         8.12       236.18 o
   8   16    1        10.76        68.56         2.19 o
   9   16    1        47.47        23.14        64.32 o
  10   16    1       443.52         9.92       468.82 o
  11   16    1        36.12        42.77         9.40 o
   1   17    1       118.16         9.61       137.43 o
   2   17    1      1552.36         3.03      1584.79 o
   3   17    1        40.45        19.98        90.71 o
   4   17    1       696.43         3.24       654.68 o
   5   17    1       679.64         4.67       639.96 o
   6   17    1       236.24         6.60       277.32 o
   7   17    1        97.61        12.53       131.26 o
   8   17    1      1673.63         4.04      1570.08 o
   9   17    1        51.27        29.27        63.76 o
  10   17    1       -15.52        93.51         1.96 o
   0   18    1      4042.42         3.17      3629.63 o
   1   18    1       332.70         5.38       331.37 o
   2   18    1       130.19         8.58       116.83 o
   3   18    1       150.31         7.08       154.48 o
   4   18    1       909.63         2.82       811.11 o
   5   18    1        14.14        56.85         2.19 o
   6   18    1      2265.76         2.72      2155.64 o
   7   18    1       132.02        12.82       109.44 o
   8   18    1         0.71      1554.72         0.08 o
   9   18    1        77.62        27.35        78.58 o
   1   19    1       207.36         6.40       192.53 o
   2   19    1      3047.04         2.37      2699.90 o
   3   19    1        11.36        52.42         0.05 o
   4   19    1       116.21         9.92       137.43 o
   5   19    1       196.84         9.18       226.68 o
   6   19    1       592.44         5.34       557.88 o
   7   19    1       259.21        11.22       313.09 o
   0   20    1      4333.59         2.59      4162.40 o
   1   20    1        50.13        21.90        45.05 o
   2   20    1       159.52         7.90       161.75 o
   3   20    1       103.84        11.49        77.15 o
   4   20    1       985.96         3.88       857.23 o
   5   20    1         7.95        84.82         8.17 o
   2    0    2    131196.08        35.05    122005.44 o
   3    0    2     72527.88        16.16     65770.79 o
   4    0    2    490476.12       274.23    460874.75 o
   5    0    2     17495.35         3.69     18850.23 o
   6    0    2     73251.42        18.23     63563.73 o
   7    0    2    105488.54        31.02     98862.97 o
   8    0    2      3479.82         1.88      3744.87 o
   9    0    2     10623.42         2.96      9824.47 o
  10    0    2     13472.24         4.49     13807.93 o
  11    0    2       587.09         5.66       411.55 o
  12    0    2      8341.17         3.96      7940.28 o
  13    0    2      7499.56         4.12      7515.09 o
  14    0    2       372.10         7.67       281.18 o
  15    0    2       681.73         5.86       568.31 o
  16    0    2       994.14         5.06       970.52 o
  17    0    2      2814.30         4.08      2841.20 o
   2    1    2    184444.48        58.52    174394.13 o
   3    1    2     45890.21         8.76     41880.84 o
   4    1    2      1336.63         1.23       892.83 o
   5    1    2     69648.49        16.48     66073.86 o
   6    1    2     35415.48         7.51     30941.51 o
   7    1    2     17918.50         4.16     17508.57 o
   8    1    2      7766.90         2.37      8434.47 o
   9    1    2      2849.42         2.56      2978.53 o
  10    1    2       544.76         5.48       373.94 o
  11    1    2      2874.03         2.99      2864.69 o
  12    1    2      9173.81         4.71      9223.72 o
  13    1    2      2450.25         3.69      2180.43 o
  14    1    2      4950.53         3.76      4921.37 o
  15    1    2      1296.00         4.41      1322.11 o
  16    1    2       427.25         7.73       388.40 o
  17    1    2      1074.53         5.34      1061.99 o
   1    2    2      1600.80         0.25      1065.01 o
   2    2    2       682.78         0.48       393.44 o
   3    2    2     95629.38        23.72     88743.99 o
   4    2    2      3598.80         1.04      3441.11 o
   5    2    2       772.84         1.35      1004.70 o
   6    2    2     42070.11         9.12     44297.22 o
   7    2    2     21146.98         4.37     18600.03 o
   8    2    2      4436.89         1.85      4195.32 o
   9    2    2      2729.02         2.10      3364.16 o
  10    2    2      8708.62         3.20      8500.49 o
  11    2    2        67.90        22.37        44.90 o
  12    2    2      6163.82         3.50      6575.35 o
  13    2    2      7800.42         4.62      7082.10 o
  14    2    2        16.89        73.79        11.19 o
  15    2    2       609.10         6.05       652.91 o
  16    2    2      1371.96         4.33      1358.54 o
  17    2    2      1652.42         5.15      1650.88 o
   1    3    2      7394.28         1.00      7381.26 o
   2    3    2       301.72         1.21       194.14 o
   3    3    2       108.58         3.80         6.02 o
   4    3    2        99.80         2.62       160.28 o
   5    3    2     26595.09         4.88     22134.32 o
   6    3    2     12040.67         2.46     11911.59 o
   7    3    2       698.54         2.46       825.67 o
   8    3    2      2603.04         2.07      2896.99 o
   9    3    2      4187.38         2.13      4153.45 o
  10    3    2       212.87         7.56        41.25 o
  11    3    2        55.06        21.53        25.93 o
  12    3    2      5464.17         4.16      4897.05 o
  13    3    2      1681.00         4.71      1702.05 o
  14    3    2      2160.39         3.42      2074.74 o
  15    3    2       755.15         5.20       729.55 o
  16    3    2       107.54        17.89        67.32 o
  17    3    2       372.49        10.37       357.13 o
   0    4    2    143065.50        42.25    153170.77 o
   1    4    2     16604.90         2.62     13846.04 o
   2    4    2     37993.81         6.81     33874.05 o
   3    4    2     64984.21        13.91     62575.60 o
   4    4    2     29608.08         5.38     27401.19 o
   5    4    2       832.90         1.21       851.81 o
   6    4    2     14862.05         3.28     13745.45 o
   7    4    2     13703.04         3.61     13472.75 o
   8    4    2      2567.45         1.99      2624.66 o
   9    4    2      2550.25         2.34      2623.48 o
  10    4    2      4722.44         3.10      4526.94 o
  11    4    2       392.04         6.10       376.63 o
  12    4    2      2384.37         3.76      2314.27 o
  13    4    2      6052.84         3.92      5860.22 o
  14    4    2        39.56        39.19        78.79 o
  15    4    2       256.00         8.07       298.92 o
  16    4    2       783.44         5.52       744.63 o
  17    4    2       847.39         6.20       849.79 o
   1    5    2      8244.64         1.37      8364.47 o
   2    5    2       284.93         1.02       193.49 o
   3    5    2      3118.11         0.79      3760.47 o
   4    5    2      2498.00         0.85      1930.79 o
   5    5    2     24664.70         4.80     23961.11 o
   6    5    2       292.41         4.37       245.52 o
   7    5    2      1510.10         1.96      1211.74 o
   8    5    2      7855.28         2.69      6331.78 o
   9    5    2        77.09        11.76         7.59 o
  10    5    2      2091.23         2.82      1726.01 o
  11    5    2       912.04         3.61       747.16 o
  12    5    2       382.59         7.56       293.74 o
  13    5    2       302.06        10.18       236.90 o
  14    5    2       112.36        18.66        54.68 o
  15    5    2       244.92         8.82       217.37 o
  16    5    2         3.57       367.49        22.40 o
  17    5    2       -11.36       119.68         0.90 o
   0    6    2     10020.01         1.85     10722.75 o
   1    6    2     14039.88         2.37     14596.72 o
   2    6    2      2953.92         0.85      2892.01 o
   3    6    2       147.62         2.34        55.54 o
   4    6    2      5998.50         1.35      6905.96 o
   5    6    2      8188.44         1.90      6684.65 o
   6    6    2       102.82         9.18        28.96 o
   7    6    2      1115.56         2.59       793.41 o
   8    6    2      1947.46         2.53      1398.93 o
   9    6    2        24.40        23.04        68.27 o
  10    6    2       207.36         8.12       279.25 o
  11    6    2       468.29         5.52       491.64 o
  12    6    2       799.76         5.62       768.18 o
  13    6    2       964.72         4.88       845.74 o
  14    6    2        49.70        24.40        72.15 o
  15    6    2         3.06       371.72        12.62 o
  16    6    2       125.66        15.05       183.95 o
  17    6    2        75.69        35.64        78.99 o
   1    7    2      3868.84         1.56      3742.04 o
   2    7    2        25.81        13.76         5.57 o
   3    7    2       196.56         3.06       267.01 o
   4    7    2     12782.56         2.69     13009.36 o
   5    7    2      5217.17         2.10      4583.17 o
   6    7    2      5039.58         2.62      5538.75 o
   7    7    2      1372.70         2.40      1377.38 o
   8    7    2         2.72       249.01         0.64 o
   9    7    2        52.56        14.82        25.23 o
  10    7    2       356.08         4.75       419.09 o
  11    7    2        10.63        62.73        27.24 o
  12    7    2        26.83        55.20         0.07 o
  13    7    2        25.70        50.55        13.54 o
  14    7    2       488.41         6.71       554.60 o
  15    7    2        36.24        35.52        49.18 o
  16    7    2         8.94       130.42         9.12 o
   0    8    2       824.84         2.96       692.52 o
   1    8    2      2002.56         1.99      2159.94 o
   2    8    2        32.95         9.24        26.28 o
   3    8    2       994.14         1.42       942.60 o
   4    8    2      3493.99         1.42      3892.18 o
   5    8    2        98.60         6.00        82.74 o
   6    8    2        32.38        27.88        32.02 o
   7    8    2       814.53         3.20       789.50 o
   8    8    2        55.35        12.82        31.50 o
   9    8    2         7.51        58.98        29.08 o
  10    8    2       136.89         9.99       144.02 o
  11    8    2       148.11         9.49       192.85 o
  12    8    2       565.01         4.75       586.11 o
  13    8    2       224.10        11.36       153.33 o
  14    8    2        26.32        41.73        20.27 o
  15    8    2        28.09        33.64        38.48 o
  16    8    2        26.42        71.91        21.11 o
   1    9    2     14806.02         2.89     14149.99 o
   2    9    2       872.02         1.46       931.27 o
   3    9    2       434.31         1.74       270.42 o
   4    9    2        11.83        24.21        11.58 o
   5    9    2      3092.47         2.10      2911.96 o
   6    9    2       142.80         6.30        17.65 o
   7    9    2      2472.08         1.56      2717.97 o
   8    9    2      1607.21         2.02      1714.49 o
   9    9    2      1284.51         1.88      1289.49 o
  10    9    2         4.97        73.10         3.65 o
  11    9    2        31.70        26.83        57.28 o
  12    9    2       856.73         2.89      1007.64 o
  13    9    2       255.04         6.81       270.04 o
  14    9    2       536.39         4.88       466.31 o
  15    9    2         1.64       707.56        16.88 o
  16    9    2        28.41        90.82        18.63 o
   0   10    2     15480.34         3.88     15961.03 o
   1   10    2     12236.78         2.92     11523.27 o
   2   10    2      1310.44         1.35      1240.92 o
   3   10    2      3470.39         1.54      3880.64 o
   4   10    2       330.15         2.96       412.49 o
   5   10    2        94.28         7.78       115.33 o
   6   10    2     10759.91         2.99     10517.63 o
   7   10    2      1851.58         2.46      2021.33 o
   8   10    2       136.42         8.18       139.06 o
   9   10    2       813.39         2.59       757.32 o
  10   10    2       491.07         2.56       432.46 o
  11   10    2        17.22        28.62         2.85 o
  12   10    2      1356.45         3.35      1511.93 o
  13   10    2       763.42         6.45       770.11 o
  14   10    2        25.91        45.43        12.21 o
  15   10    2        18.92        68.06        39.34 o
   1   11    2     14318.52         3.31     14434.99 o
   2   11    2      5586.07         1.90      5906.38 o
   3   11    2      3157.32         1.88      3044.58 o
   4   11    2      4446.22         1.96      3787.49 o
   5   11    2      5902.85         2.31      6453.92 o
   6   11    2      5444.96         2.22      4821.22 o
   7   11    2      8524.83         2.99      7656.19 o
   8   11    2      4960.38         1.93      4923.00 o
   9   11    2      2073.89         1.59      2169.63 o
  10   11    2       314.35         4.67       355.82 o
  11   11    2      1118.23         1.88      1063.50 o
  12   11    2      1905.32         2.40      1833.40 o
  13   11    2       452.41         6.30       523.97 o
  14   11    2       573.60         5.71       616.76 o
  15   11    2       281.23        18.40       252.46 o
   0   12    2     15230.03         3.92     14125.22 o
   1   12    2     20669.81         5.02     19666.01 o
   2   12    2      8003.09         2.34      8145.77 o
   3   12    2      2699.84         1.49      2745.79 o
   4   12    2      3027.20         1.99      2826.42 o
   5   12    2         9.73        56.40         4.63 o
   6   12    2     14539.54         4.04     14357.23 o
   7   12    2      1880.09         1.85      1931.81 o
   8   12    2        -0.62       683.30         5.25 o
   9   12    2       659.98         2.31       523.97 o
  10   12    2      3484.54         1.80      3628.24 o
  11   12    2       316.48         3.84       290.97 o
  12   12    2       518.47         5.81       489.59 o
  13   12    2      2208.06         2.99      2315.39 o
  14   12    2       342.99        14.06       364.60 o
   1   13    2      2508.01         1.93      2300.93 o
   2   13    2       383.38         3.61       205.92 o
   3   13    2      1440.20         1.96      1724.09 o
   4   13    2      1096.93         2.10      1467.27 o
   5   13    2      5510.09         2.25      5091.68 o
   6   13    2       499.97         3.65       578.29 o
   7   13    2       603.68         2.99       572.74 o
   8   13    2      8190.25         3.24      7872.37 o
   9   13    2       846.23         1.90       772.68 o
  10   13    2       189.89         6.30       236.54 o
  11   13    2       927.20         3.03       809.13 o
  12   13    2      1891.38         4.33      1818.57 o
  13   13    2       306.60        15.76       348.87 o
  14   13    2      1210.34         5.86      1174.17 o
   0   14    2     14028.03         4.37     13650.64 o
   1   14    2      9137.45         3.06      9185.97 o
   2   14    2      3813.06         1.99      3612.92 o
   3   14    2      2390.23         2.22      2280.99 o
   4   14    2      3962.70         2.66      3833.20 o
   5   14    2        53.29        15.84        36.35 o
   6   14    2     11780.93         3.92     11881.30 o
   7   14    2      2731.11         2.76      2606.91 o
   8   14    2        61.78        13.40       101.13 o
   9   14    2      2239.18         1.99      2389.47 o
  10   14    2      2111.40         2.76      1993.33 o
  11   14    2      1047.17         3.31      1088.55 o
  12   14    2      1311.89         5.29      1310.35 o
  13   14    2      2823.86         6.55      2846.14 o
   1   15    2      5641.51         2.76      5332.28 o
   2   15    2      6724.00         2.86      6831.15 o
   3   15    2       873.79         3.20       804.53 o
   4   15    2      2864.39         2.34      2678.29 o
   5   15    2      4583.29         2.76      4949.01 o
   6   15    2      3323.52         2.56      3143.71 o
   7   15    2      2681.17         2.62      2637.72 o
   8   15    2      3148.33         2.50      3099.74 o
   9   15    2      1418.28         2.43      1511.93 o
  10   15    2        36.00        30.25        37.76 o
  11   15    2      1649.17         5.62      1620.93 o
  12   15    2       898.20         7.62       794.71 o
   0   16    2     10006.00         4.33      9472.10 o
   1   16    2      1965.15         2.92      2088.47 o
   2   16    2       492.84         4.28       507.68 o
   3   16    2      2496.00         2.16      2464.73 o
   4   16    2      2027.70         2.31      2001.60 o
   5   16    2        92.74        12.25       116.83 o
   6   16    2      6942.22         3.28      6856.04 o
   7   16    2      2688.42         2.96      2747.00 o
   8   16    2        15.92        43.69         7.59 o
   9   16    2      1681.00         3.61      1732.75 o
  10   16    2      2585.72         3.80      2520.19 o
  11   16    2       289.68        15.44       330.11 o
   1   17    2      1855.02         2.69      1773.45 o
   2   17    2      2177.16         2.28      2133.13 o
   3   17    2        40.83        19.89        60.48 o
   4   17    2      1447.80         2.53      1584.79 o
   5   17    2      1596.00         3.10      1411.95 o
   6   17    2       818.53         3.31       894.90 o
   7   17    2       704.37         4.45       719.58 o
   8   17    2      1879.22         3.35      1802.81 o
   9   17    2       616.03         6.92       542.14 o
  10   17    2       -31.92        46.65         0.15 o
   0   18    2      2932.22         2.82      2884.55 o
   1   18    2       361.38         5.06       349.73 o
   2   18    2       148.84         7.56       114.59 o
   3   18    2       306.95         5.29       318.85 o
   4   18    2      1344.69         2.79      1475.26 o
   5   18    2       113.85        13.69       115.08 o
   6   18    2       856.15         3.65       870.83 o
   7   18    2      1174.43         3.69      1256.46 o
   8   18    2        -7.18       196.28         0.32 o
   9   18    2       472.63         8.47       542.68 o
   1   19    2        29.92        29.92         8.17 o
   2   19    2        68.89        14.44        69.81 o
   3   19    2       199.94         6.97       211.94 o
   4   19    2        26.83        31.25        21.97 o
   5   19    2       115.99        12.82        97.67 o
   6   19    2        12.96        72.42         0.41 o
   7   19    2        78.85        16.56       122.91 o
   0   20    2       630.01         3.96       445.56 o
   1   20    2         4.28       145.44         9.26 o
   2   20    2        21.07        35.64        31.11 o
   3   20    2        86.49        13.40       108.24 o
   4   20    2        76.04        16.32        45.21 o
   5   20    2         6.97       113.00         0.12 o
   2    1    3      7416.65         0.94      7591.52 o
   3    1    3       108.37         3.50        46.30 o
   4    1    3      1537.42         1.08      1356.84 o
   5    1    3      1216.61         1.99      1132.51 o
   6    1    3       846.23         1.96       987.17 o
   7    1    3       498.18         7.40        21.43 o
   8    1    3      2539.15         1.96      2705.91 o
   9    1    3      1243.27         3.88       898.37 o
  10    1    3        11.29       108.58         0.60 o
  11    1    3       823.12         6.05       415.31 o
  12    1    3       176.36        16.24       147.09 o
  13    1    3        98.80        34.93        24.19 o
  14    1    3       173.71        13.84       123.94 o
  15    1    3       405.62         7.95       357.13 o
  16    1    3         8.88       101.81        38.48 o
  17    1    3        35.76        47.06         0.69 o
   0    2    3     32245.38         8.64     35303.07 o
   1    2    3     36492.46         5.57     33976.36 o
   2    2    3     35347.76         5.62     37672.47 o
   3    2    3      6248.90         1.32      6400.11 o
   4    2    3       421.89         1.49       637.62 o
   5    2    3      1043.29         1.19      1033.52 o
   6    2    3      2535.12         1.49      2643.67 o
   7    2    3      8460.32         2.50      7483.02 o
   8    2    3      6669.99         1.99      6302.35 o
   9    2    3      1797.76         2.50      1952.21 o
  10    2    3      1518.66         2.89      1484.16 o
  11    2    3       979.06         4.41       924.22 o
  12    2    3      1564.99         4.28      1721.21 o
  13    2    3      2060.25         5.66      1879.27 o
  14    2    3       343.36         9.55       235.47 o
  15    2    3        82.99        20.88        77.97 o
  16    2    3       407.64         9.49       430.54 o
  17    2    3       796.93         7.18       718.34 o
   1    3    3     22937.10         3.24     21447.60 o
   2    3    3     82598.76        18.84     76139.95 o
   3    3    3      1224.30         0.61      1248.27 o
   4    3    3      9383.80         1.66      9046.74 o
   5    3    3     18972.31         3.46     17763.69 o
   6    3    3       186.60         3.53        66.94 o
   7    3    3     15520.18         3.42     15361.49 o
   8    3    3      2183.69         2.07      1958.35 o
   9    3    3      2894.44         2.28      3122.98 o
  10    3    3       513.48         5.20       454.40 o
  11    3    3      1711.48         3.65      1522.75 o
  12    3    3      4121.64         3.42      4008.55 o
  13    3    3      2511.01         4.24      2556.34 o
  14    3    3      1931.60         3.57      2002.64 o
  15    3    3      1043.29         4.97      1000.31 o
  16    3    3       337.46         9.61       344.13 o
  17    3    3       238.70        11.42       237.61 o
   0    4    3     68507.83        18.75     69532.94 o
   1    4    3     23396.76         3.69     21787.90 o
   2    4    3        64.00         1.96       155.34 o
   3    4    3     27929.09         4.71     29026.05 o
   4    4    3      2716.49         0.86      3608.75 o
   5    4    3      1021.44         1.00       752.23 o
   6    4    3      4466.25         1.74      4180.34 o
   7    4    3     17670.38         4.00     17179.38 o
   8    4    3      3256.98         1.85      3405.90 o
   9    4    3      5581.58         2.46      5719.34 o
  10    4    3      2836.63         2.46      3146.30 o
  11    4    3       233.78        10.24       204.26 o
  12    4    3      1881.82         3.53      1721.21 o
  13    4    3      7108.18         4.62      6773.89 o
  14    4    3        39.19        35.28        38.48 o
  15    4    3       359.10         7.78       376.19 o
  16    4    3        76.74        21.72        59.76 o
  17    4    3      1350.56         5.81      1328.00 o
   1    5    3     36149.42         6.40     35791.81 o
   2    5    3        23.33         5.48        55.54 o
   3    5    3      1511.65         0.74      1516.44 o
   4    5    3      3144.97         0.85      2568.05 o
   5    5    3     22329.32         4.24     24960.14 o
   6    5    3       442.26         2.56       462.32 o
   7    5    3     22656.27         5.15     19169.34 o
   8    5    3      2830.24         1.99      3318.67 o
   9    5    3      4434.23         2.53      3909.53 o
  10    5    3        -3.24       228.31         5.74 o
  11    5    3      4525.25         2.86      4876.01 o
  12    5    3      5605.52         3.50      5490.62 o
  13    5    3      3262.69         3.88      3079.16 o
  14    5    3      3892.51         3.20      4068.86 o
  15    5    3      1883.56         3.84      1884.29 o
  16    5    3       441.00         6.10       458.35 o
  17    5    3       528.08         9.00       554.60 o
   0    6    3      1234.12         1.72      1400.67 o
   1    6    3     67153.54        14.98     63616.26 o
   2    6    3     13451.36         2.16     11760.51 o
   3    6    3     25769.88         4.33     23394.84 o
   4    6    3      2137.21         0.98      1901.41 o
   5    6    3      8777.82         1.77      8639.76 o
   6    6    3     31541.76         6.97     30297.57 o
   7    6    3     44083.20        10.43     41107.64 o
   8    6    3       597.31         3.69       728.93 o
   9    6    3      9214.08         3.24      8723.87 o
  10    6    3      6009.35         2.82      5680.89 o
  11    6    3      2005.25         2.76      1828.45 o
  12    6    3      1231.31         3.92      1284.51 o
  13    6    3     11081.77         4.97     10891.18 o
  14    6    3        39.19        33.18        36.21 o
  15    6    3       854.98         3.88       883.17 o
  16    6    3       566.92         5.62       552.43 o
  17    6    3      2620.42         6.76      2448.67 o
   1    7    3    111515.92        31.47    105265.60 o
   2    7    3     11582.06         2.10      9780.93 o
   3    7    3      4262.78         1.02      4101.41 o
   4    7    3      9870.42         1.96     11655.33 o
   5    7    3     61697.59        15.37     56859.05 o
   6    7    3     40743.42         9.49     36606.46 o
   7    7    3     14469.68         3.84     16154.61 o
   8    7    3      2931.14         1.88      2976.00 o
   9    7    3      6920.58         2.56      7843.64 o
  10    7    3       172.92         7.34       209.59 o
  11    7    3      5815.59         3.13      5463.21 o
  12    7    3      6173.24         3.42      5995.65 o
  13    7    3      1366.04        11.97      1385.98 o
  14    7    3       915.06         4.12       959.73 o
  15    7    3      2843.02         2.96      2884.55 o
  16    7    3       550.37         8.35       550.80 o
   0    8    3     62001.00        14.82     59629.40 o
   1    8    3     51856.40        11.56     45311.32 o
   2    8    3     18876.01         3.57     19988.65 o
   3    8    3     24825.15         4.97     27114.60 o
   4    8    3      9442.01         2.10      8583.92 o
   5    8    3        18.32        27.56        54.51 o
   6    8    3     21785.76         4.93     23918.14 o
   7    8    3     24183.36         5.76     25704.24 o
   8    8    3       163.07         5.06       369.48 o
   9    8    3      7404.60         2.50      7140.65 o
  10    8    3      3738.10         2.53      3918.22 o
  11    8    3      2605.08         2.59      2727.63 o
  12    8    3        33.06        39.44        14.23 o
  13    8    3     10160.64         4.58     10122.64 o
  14    8    3        80.28        15.13       104.65 o
  15    8    3       361.00         7.08       356.69 o
  16    8    3        96.63        30.58        76.54 o
   1    9    3     27228.30         5.43     26245.11 o
   2    9    3      9496.50         1.96      9735.20 o
   3    9    3      4065.34         1.25      3567.16 o
   4    9    3      3055.88         1.25      3022.90 o
   5    9    3      9000.32         2.50      9939.51 o
   6    9    3      2126.13         1.93      1993.33 o
   7    9    3     14653.10         3.72     13569.64 o
   8    9    3      3634.88         1.82      3314.67 o
   9    9    3      7686.03         2.46      7274.27 o
  10    9    3       276.22         4.08       330.11 o
  11    9    3      2778.34         1.96      2720.38 o
  12    9    3       697.49         3.06       616.18 o
  13    9    3       507.60         4.33       551.88 o
  14    9    3       612.07         6.35       563.36 o
  15    9    3      2121.52         4.62      2138.48 o
  16    9    3       160.02        20.16       239.75 o
   0   10    3     15926.44         3.69     14613.51 o
   1   10    3     22440.04         4.62     23204.07 o
   2   10    3     11567.00         2.46     10617.56 o
   3   10    3     15855.85         3.57     15835.55 o
   4   10    3      7782.77         2.13      7839.54 o
   5   10    3       231.65         4.08       147.37 o
   6   10    3      3965.22         2.02      3658.97 o
   7   10    3     14361.63         3.80     13248.03 o
   8   10    3       628.50         3.06       645.24 o
   9   10    3      3542.63         2.16      3567.16 o
  10   10    3        47.20        12.60        23.40 o
  11   10    3      1798.61         2.50      1657.47 o
  12   10    3       495.95         2.82       571.63 o
  13   10    3      6593.44         3.31      6802.49 o
  14   10    3       -13.40        82.99         6.36 o
  15   10    3       175.30        14.14       208.92 o
   1   11    3      5266.40         2.19      5228.01 o
   2   11    3      3660.25         1.66      3608.75 o
   3   11    3        98.80         6.97        99.97 o
   4   11    3      2905.21         1.82      2847.37 o
   5   11    3      8137.84         2.69      7913.49 o
   6   11    3      2228.78         2.04      2327.65 o
   7   11    3      4023.36         2.07      4178.84 o
   8   11    3      1335.90         2.04      1409.34 o
   9   11    3      1959.83         1.82      2057.91 o
  10   11    3        92.54         8.76        96.76 o
  11   11    3      1321.32         2.10      1310.35 o
  12   11    3       183.87         5.34       213.29 o
  13   11    3       402.80         6.20       353.20 o
  14   11    3       216.68         9.00       224.59 o
  15   11    3       632.02        11.36       595.67 o
   0   12    3      4808.04         2.62      4440.15 o
   1   12    3      7584.67         2.40      6859.88 o
   2   12    3       205.35         4.93       169.50 o
   3   12    3        31.47        15.76        32.15 o
   4   12    3         9.86        43.43         3.34 o
   5   12    3      1461.53         2.07      1516.44 o
   6   12    3        92.74         7.90       106.08 o
   7   12    3       561.22         2.76       566.66 o
   8   12    3         4.16        99.20         8.30 o
   9   12    3      2165.97         1.77      2179.35 o
  10   12    3        57.91         8.41        85.92 o
  11   12    3       174.24         4.88       195.75 o
  12   12    3        87.61        14.06       109.20 o
  13   12    3       935.14         6.60      1023.13 o
  14   12    3       152.03        25.40       137.97 o
   1   13    3       576.48         3.92       325.08 o
   2   13    3      4866.46         2.10      5143.01 o
   3   13    3       190.44         5.52       114.09 o
   4   13    3        81.72         8.07        96.53 o
   5   13    3        52.27        15.37        32.29 o
   6   13    3      2795.24         2.28      2619.92 o
   7   13    3       170.82         5.48        93.37 o
   8   13    3       144.00         6.15       121.63 o
   9   13    3       324.00         2.86       270.42 o
  10   13    3       606.64         2.69       682.81 o
  11   13    3        -9.00       117.94        14.50 o
  12   13    3       529.92         5.02       704.15 o
  13   13    3        45.56        49.98        21.75 o
  14   13    3        -2.02       904.20         0.38 o
   0   14    3      6742.05         2.89      7111.35 o
   1   14    3        97.42        14.29        55.89 o
   2   14    3        44.36        23.23         0.08 o
   3   14    3        70.39        12.89        38.91 o
   4   14    3      9765.39         3.17      9739.77 o
   5   14    3       100.80         9.80       111.88 o
   6   14    3       459.67         4.71       476.87 o
   7   14    3       691.69         3.53       608.16 o
   8   14    3      2060.25         2.13      2095.88 o
   9   14    3       124.32         5.86       148.21 o
  10   14    3       378.69         5.34       459.34 o
  11   14    3       696.96         6.35       797.32 o
  12   14    3        47.20        46.10        56.06 o
  13   14    3       102.01        33.29       114.34 o
   1   15    3      1330.06         3.17      1476.15 o
   2   15    3       310.46         5.66       288.61 o
   3   15    3        12.74        47.47        13.97 o
   4   15    3         5.11       107.54        12.54 o
   5   15    3       577.44         4.93       519.21 o
   6   15    3         2.96       181.71         6.02 o
   7   15    3       375.58         4.28       395.28 o
   8   15    3        53.14        21.81        58.69 o
   9   15    3       100.20        11.90       124.97 o
  10   15    3       263.41         6.20       315.96 o
  11   15    3       321.84         8.24       297.72 o
  12   15    3       318.27        16.32       392.52 o
   0   16    3       797.50         4.58       800.59 o
   1   16    3       298.60         6.86       217.71 o
   2   16    3      1367.52         2.66      1472.60 o
   3   16    3      2519.04         2.79      2441.80 o
   4   16    3       989.10         3.46       970.52 o
   5   16    3         5.02       114.70         0.51 o
   6   16    3       211.70         7.73       168.59 o
   7   16    3      1128.96         3.35      1061.23 o
   8   16    3        10.76       106.71         4.15 o
   9   16    3        36.24        33.18        50.32 o
  10   16    3       277.22         9.49       351.03 o
  11   16    3        26.63        70.22        37.76 o
   1   17    3      3366.32         2.62      3214.17 o
   2   17    3        84.46        14.21        78.37 o
   3   17    3       400.40         4.12       376.63 o
   4   17    3        -0.22      1945.69         6.66 o
   5   17    3      2115.08         3.28      2142.76 o
   6   17    3        16.08        53.73        31.89 o
   7   17    3      1032.34         4.33      1068.79 o
   8   17    3       853.81         5.48       884.55 o
   9   17    3       601.72         5.20       632.37 o
  10   17    3        -2.02       590.00         2.26 o
   0   18    3      1004.26         3.17       937.64 o
   1   18    3       429.73         4.20       409.67 o
   2   18    3       530.38         3.76       541.60 o
   3   18    3      1146.50         3.20       948.30 o
   4   18    3       435.56         4.75       402.21 o
   5   18    3        15.92        44.49        28.59 o
   6   18    3       520.30         5.11       482.44 o
   7   18    3      1298.16         4.37      1252.36 o
   8   18    3       -12.74        78.50         2.74 o
   9   18    3       178.49        17.81       159.99 o
   1   19    3      1631.35         2.59      1601.42 o
   2   19    3       693.27         3.31       657.06 o
   3   19    3        83.36        11.29       104.42 o
   4   19    3       104.04        10.37        99.97 o
   5   19    3      2442.34         3.06      2304.26 o
   6   19    3       367.11         6.76       334.75 o
   7   19    3       684.35         5.48       655.87 o
   0   20    3      1430.35         2.66      1224.67 o
   1   20    3       436.81         4.24       527.15 o
   2   20    3        71.06        13.69       111.63 o
   3   20    3       863.18         3.10       864.70 o
   4   20    3       525.78         5.20       544.84 o
   5   20    3       105.27        14.52       117.08 o
   2    0    4     11229.64         1.37     11667.83 o
   3    0    4    609586.18       378.30    606701.19 o
   4    0    4     86518.34        21.44     77815.95 o
   5    0    4     43781.38         9.42     36526.79 o
   6    0    4       174.24         4.93       124.97 o
   7    0    4    195682.37        77.44    175885.79 o
   8    0    4     10387.69         2.96      7603.63 o
   9    0    4     37361.02        10.69     37672.47 o
  10    0    4       691.16         5.02       392.06 o
  11    0    4     19309.88         6.00     20178.89 o
  12    0    4      1489.96         4.28      1717.37 o
  13    0    4     31694.68        11.22     29964.11 o
  14    0    4       700.66         5.24       641.13 o
  15    0    4       537.31         6.45       474.85 o
  16    0    4        80.10        20.07        46.62 o
  17    0    4      4670.36         4.04      4798.75 o
   1    1    4     64856.81        12.25     61796.43 o
   2    1    4     11676.96         1.56     11825.86 o
   3    1    4       434.72         1.39       261.74 o
   4    1    4       492.84         1.37       430.06 o
   5    1    4    219492.25        83.72    197600.58 o
   6    1    4     21747.40         4.33     19204.61 o
   7    1    4     57422.54        14.75     51858.06 o
   8    1    4      2590.81         2.07      2008.86 o
   9    1    4     32180.77         8.29     30547.86 o
  10    1    4      1030.41         3.39      1113.90 o
  11    1    4     12499.24         4.97     12193.64 o
  12    1    4      3868.84         3.65      3635.21 o
  13    1    4      3037.11         4.33      3026.72 o
  14    1    4       190.99        15.21       203.60 o
  15    1    4      4222.40         3.50      4177.35 o
  16    1    4        33.41        44.36         6.13 o
  17    1    4      1016.97         7.40       888.68 o
   0    2    4     69775.22        14.21     69557.35 o
   1    2    4    115484.43        29.27    102638.92 o
   2    2    4     19608.40         3.06     17179.38 o
   3    2    4     26445.26         4.37     25091.95 o
   4    2    4      2773.08         0.94      3028.00 o
   5    2    4      4953.34         1.21      5649.53 o
   6    2    4       217.27         3.57       149.06 o
   7    2    4     27882.32         6.30     28774.24 o
   8    2    4      3518.86         1.77      2994.97 o
   9    2    4      7035.85         2.82      6045.94 o
  10    2    4       361.38         5.81       408.27 o
  11    2    4      8132.43         3.84      7353.44 o
  12    2    4       353.44         9.06       338.57 o
  13    2    4      9783.19         4.37      9925.67 o
  14    2    4       642.62         6.10       583.31 o
  15    2    4      1371.96         5.20      1301.99 o
  16    2    4        35.64        49.98         9.55 o
  17    2    4      3129.28         4.33      2972.22 o
   1    3    4     19259.89         2.76     17662.04 o
   2    3    4        40.45         1.14        69.62 o
   3    3    4     11511.14         1.77     12681.46 o
   4    3    4      4641.70         0.94      4363.37 o
   5    3    4     38036.70         7.67     43001.33 o
   6    3    4      5280.93         1.69      4723.69 o
   7    3    4     15828.16         3.88     15266.97 o
   8    3    4       823.12         2.79      1074.85 o
   9    3    4      1895.73         2.16      2229.33 o
  10    3    4         3.03       230.43        19.14 o
  11    3    4      8798.44         3.84      8588.21 o
  12    3    4       847.97         4.80       936.22 o
  13    3    4      2031.30         5.48      1845.31 o
  14    3    4       235.01        10.30       157.66 o
  15    3    4      2982.25         3.39      2969.69 o
  16    3    4        25.81        55.20        32.68 o
  17    3    4       937.58         6.40       956.15 o
   0    4    4      8217.42         1.35      7185.71 o
   1    4    4     15400.81         2.46     17634.36 o
   2    4    4      5670.09         1.02      4934.37 o
   3    4    4       274.23         0.59       296.92 o
   4    4    4       476.11         0.66       423.37 o
   5    4    4       335.26         1.32       290.58 o
   6    4    4      1263.09         1.28      1443.43 o
   7    4    4     11776.59         3.03     11592.95 o
   8    4    4        19.27        35.88         4.44 o
   9    4    4      8217.42         2.62      8808.38 o
  10    4    4        26.42        31.58         4.83 o
  11    4    4      2329.03         3.53      2495.85 o
  12    4    4        18.40        67.40         5.20 o
  13    4    4      6336.16         4.12      6105.47 o
  14    4    4       384.16         7.34       348.44 o
  15    4    4       275.56         7.84       218.05 o
  16    4    4        15.13        96.43        18.24 o
  17    4    4      1440.96         5.62      1468.16 o
   1    5    4     43773.01         8.12     42732.98 o
   2    5    4       698.54         0.77       492.66 o
   3    5    4      7513.42         1.23      9031.34 o
   4    5    4       314.35         0.86       257.27 o
   5    5    4       606.64         1.72       556.79 o
   6    5    4      9771.32         2.16      8526.12 o
   7    5    4     10662.63         2.99      9930.28 o
   8    5    4       117.51         7.13        35.52 o
   9    5    4      1408.50         3.17      1066.52 o
  10    5    4        -1.59       366.72         2.23 o
  11    5    4       322.92         6.97       312.27 o
  12    5    4       149.08        10.89       153.90 o
  13    5    4      1306.82         4.67      1431.15 o
  14    5    4         1.88       427.66        15.30 o
  15    5    4      1381.61         4.20      1396.34 o
  16    5    4         8.47       121.44        22.73 o
  17    5    4       132.25        18.84       178.97 o
   0    6    4      9787.14         1.72      8736.84 o
   1    6    4     28852.42         5.15     25319.77 o
   2    6    4      1094.29         0.79       989.36 o
   3    6    4      6428.83         1.23      6823.50 o
   4    6    4      2947.40         0.86      2691.48 o
   5    6    4      2421.62         1.35      2904.47 o
   6    6    4       981.57         2.16       864.70 o
   7    6    4      1407.00         2.76      1074.09 o
   8    6    4       819.10         2.34       888.68 o
   9    6    4        13.40        40.83        14.41 o
  10    6    4         7.73       101.00        20.58 o
  11    6    4        56.85        25.00        85.71 o
  12    6    4      1026.56         3.65      1029.80 o
  13    6    4       796.93         6.50       693.74 o
  14    6    4        20.70        43.96        29.58 o
  15    6    4         9.86        91.78         5.74 o
  16    6    4       255.04         9.99       328.01 o
  17    6    4        95.45        45.29       174.66 o
   1    7    4      1575.30         1.46      1597.71 o
   2    7    4      2043.94         0.94      2195.58 o
   3    7    4      1920.19         0.96      1468.16 o
   4    7    4      3609.61         1.35      2895.74 o
   5    7    4      1244.68         1.74       874.25 o
   6    7    4      7170.70         2.40      6141.70 o
   7    7    4      6420.82         2.22      5452.95 o
   8    7    4      1324.96         2.31      1312.87 o
   9    7    4      1222.90         2.86      1073.33 o
  10    7    4        83.54        11.83        78.79 o
  11    7    4       361.76         5.52       339.00 o
  12    7    4       101.61        20.34       141.80 o
  13    7    4       -10.50       122.99         0.11 o
  14    7    4        56.40        23.23        70.98 o
  15    7    4        44.89        29.92        23.40 o
  16    7    4        13.54       116.64        16.88 o
   0    8    4       423.95         5.29       203.60 o
   1    8    4       587.58         2.02       733.31 o
   2    8    4      1330.06         1.14      1236.03 o
   3    8    4       155.00         2.62       252.46 o
   4    8    4        49.84         6.76        17.36 o
   5    8    4       921.12         1.77      1201.29 o
   6    8    4         4.37        65.29        32.68 o
   7    8    4       112.15         6.50        71.56 o
   8    8    4       203.63         3.50       178.66 o
   9    8    4        14.21        29.38        34.29 o
  10    8    4         4.08       109.20         0.06 o
  11    8    4      1027.84         3.10      1009.11 o
  12    8    4        -3.31       317.55         1.08 o
  13    8    4       340.77        15.76       305.76 o
  14    8    4        73.44        12.82        89.17 o
  15    8    4        -0.36      3412.90         3.05 o
  16    8    4        -8.24       259.85         6.25 o
   1    9    4      1239.74         1.51      1499.36 o
   2    9    4       371.72         1.99       172.52 o
   3    9    4       145.20         3.39        69.81 o
   4    9    4      1285.94         1.30      1617.20 o
   5    9    4      3139.36         4.37      3929.81 o
   6    9    4       235.01         4.97       172.22 o
   7    9    4      3701.51         1.82      3284.09 o
   8    9    4        30.58        22.56        24.30 o
   9    9    4       438.90         2.99       370.82 o
  10    9    4        91.20         5.34       137.97 o
  11    9    4      2312.65         2.25      2381.56 o
  12    9    4       424.36         4.16       448.49 o
  13    9    4        20.61        34.93         1.39 o
  14    9    4        31.02        60.22        21.32 o
  15    9    4       247.12        16.48       246.61 o
  16    9    4        -6.00       270.60        25.81 o
   0   10    4      2747.86         1.61      2677.09 o
   1   10    4      2392.19         1.59      2527.17 o
   2   10    4       740.38         1.93       819.04 o
   3   10    4      3501.09         1.51      3099.74 o
   4   10    4       322.56         2.99       310.23 o
   5   10    4      3369.80         1.72      3152.80 o
   6   10    4       102.62         6.66        75.94 o
   7   10    4      6502.81         2.56      6249.18 o
   8   10    4       353.82         3.39       310.64 o
   9   10    4      5028.23         2.34      5176.26 o
  10   10    4       186.32         4.45       238.68 o
  11   10    4      1606.41         2.89      1522.75 o
  12   10    4         4.33        66.10         8.04 o
  13   10    4      2458.18         5.11      2449.81 o
  14   10    4       -10.43       135.26         7.27 o
  15   10    4        77.44        36.48        99.51 o
   1   11    4     31516.90         7.56     30507.42 o
   2   11    4       284.60         3.50       358.44 o
   3   11    4       287.98         2.96       350.17 o
   4   11    4      1116.23         2.25       829.00 o
   5   11    4     18675.96         4.49     17429.04 o
   6   11    4      1391.29         2.07      1448.71 o
   7   11    4      3032.70         1.72      3258.94 o
   8   11    4        30.58        11.90        40.22 o
   9   11    4       346.70         2.92       292.55 o
  10   11    4       221.71         4.37       244.44 o
  11   11    4      5661.06         2.56      5675.66 o
  12   11    4      1045.88         3.84      1052.21 o
  13   11    4        44.09        31.81        39.34 o
  14   11    4        35.88        43.43        47.09 o
  15   11    4      1407.75         5.52      1380.81 o
   0   12    4       627.50         3.10       788.20 o
   1   12    4      6425.63         2.37      6474.39 o
   2   12    4       409.25         3.13       349.30 o
   3   12    4      7414.93         2.04      7301.93 o
   4   12    4       245.86         3.61       311.86 o
   5   12    4       896.40         2.50       840.37 o
   6   12    4       242.11         4.24       203.93 o
   7   12    4      5066.59         1.88      4655.53 o
   8   12    4       260.18         3.88       263.99 o
   9   12    4      4541.41         1.77      4797.14 o
  10   12    4      1345.42         1.32      1422.40 o
  11   12    4      1162.13         4.12      1291.98 o
  12   12    4        42.77        30.80        68.66 o
  13   12    4      3652.99         3.69      3476.50 o
  14   12    4        23.52        44.76        34.70 o
   1   13    4     23415.12         5.95     22469.59 o
   2   13    4      1081.09         2.53       773.97 o
   3   13    4      2275.29         1.74      1881.28 o
   4   13    4       536.39         2.59       448.49 o
   5   13    4      4901.40         2.37      5249.79 o
   6   13    4       682.78         3.42       612.17 o
   7   13    4      6229.94         2.50      6174.39 o
   8   13    4       317.20         2.92       274.24 o
   9   13    4       830.02         2.04       915.79 o
  10   13    4        89.11        15.21        99.74 o
  11   13    4      5391.96         3.17      5243.08 o
  12   13    4       862.01         6.71       931.97 o
  13   13    4       366.72         7.78       341.99 o
  14   13    4         9.99       167.96         3.39 o
   0   14    4      1356.45         3.61       881.11 o
   1   14    4      5958.30         2.76      6147.14 o
   2   14    4      1146.50         2.53      1219.00 o
   3   14    4      6048.17         2.40      5981.32 o
   4   14    4       339.66         4.71       247.70 o
   5   14    4        83.17        10.18        40.95 o
   6   14    4       175.83         8.76       146.53 o
   7   14    4      4668.99         2.19      4869.55 o
   8   14    4       357.59         4.41       426.71 o
   9   14    4      3602.40         2.16      3479.23 o
  10   14    4       208.80        11.36       229.47 o
  11   14    4       536.85         5.06       524.50 o
  12   14    4         7.95       129.50         0.97 o
  13   14    4      4716.94         6.40      4409.36 o
   1   15    4     16108.69         4.71     16328.63 o
   2   15    4       321.48         4.84       283.13 o
   3   15    4      2035.81         2.22      2292.06 o
   4   15    4        84.09        10.43        46.46 o
   5   15    4     10913.98         3.61     10359.20 o
   6   15    4       331.60         4.54       413.90 o
   7   15    4      3211.49         2.50      3261.58 o
   8   15    4        30.25        22.47        29.46 o
   9   15    4      1801.15         2.56      1770.53 o
  10   15    4        82.99        20.43        89.17 o
  11   15    4      5204.18         3.31      5136.37 o
  12   15    4        60.53        37.33        54.51 o
   0   16    4        59.29        22.94         6.19 o
   1   16    4     11592.83         4.04     11332.76 o
   2   16    4       884.47         2.96       819.04 o
   3   16    4      7303.41         3.28      7305.89 o
   4   16    4        30.58        26.94        21.75 o
   5   16    4         3.31       170.56         5.36 o
   6   16    4        30.14        26.01        15.85 o
   7   16    4      4278.47         3.06      4036.45 o
   8   16    4       255.04         9.24       276.93 o
   9   16    4      3093.58         3.57      3054.80 o
  10   16    4         6.35       147.38        21.86 o
  11   16    4       867.89         7.51       865.38 o
   1   17    4      4587.35         3.13      4326.76 o
   2   17    4       470.89         4.16       511.86 o
   3   17    4       549.90         3.46       529.28 o
   4   17    4       101.40        13.32       102.07 o
   5   17    4      5483.40         3.13      5449.54 o
   6   17    4        88.55        10.96        84.64 o
   7   17    4      1392.78         3.88      1364.52 o
   8   17    4        20.25        56.55        11.42 o
   9   17    4      1476.86         4.04      1525.46 o
  10   17    4        55.35        33.41        60.48 o
   0   18    4        73.27        12.82        76.54 o
   1   18    4      1140.41         2.66      1370.51 o
   2   18    4       163.07         7.24       153.90 o
   3   18    4      2740.52         2.37      2680.69 o
   4   18    4       207.65         5.48       238.68 o
   5   18    4         1.99       357.59         4.10 o
   6   18    4        12.67        73.44         5.85 o
   7   18    4      1538.21         3.35      1441.67 o
   8   18    4        16.65        71.91        18.93 o
   9   18    4       930.86         5.71       967.64 o
   1   19    4       485.76         4.33       422.89 o
   2   19    4        20.43        35.88         2.16 o
   3   19    4        26.32        26.83        40.66 o
   4   19    4         6.66       107.95         5.36 o
   5   19    4       666.67         4.97       601.33 o
   6   19    4       176.62        10.89       153.33 o
   7   19    4       565.49         6.00       444.09 o
   0   20    4        20.16        45.16        11.50 o
   1   20    4        66.75        14.44       122.14 o
   2   20    4        16.08        41.86        15.94 o
   3   20    4        38.69        25.70        32.29 o
   4   20    4        41.47        26.94        51.31 o
   5   20    4        41.86        28.41        45.21 o
   1    1    5       166.15         0.61         3.26 o
   2    1    5     80644.64        18.06     78424.04 o
   3    1    5       892.81         0.92       730.80 o
   4    1    5      3199.03         1.02      3709.55 o
   5    1    5      9912.19         2.43      9576.00 o
   6    1    5      1087.68         2.16       386.13 o
   7    1    5      2209.00         2.28      2122.46 o
   8    1    5      3445.69         1.90      3176.23 o
   9    1    5      2614.28         2.96      2522.52 o
  10    1    5       325.80         8.12       167.09 o
  11    1    5      2328.06         5.11      2197.75 o
  12    1    5      1986.48         5.34      2010.93 o
  13    1    5       222.31        13.76       338.57 o
  14    1    5         9.42       178.76        44.74 o
  15    1    5       206.78        12.74       176.50 o
  16    1    5       273.57        12.74       305.36 o
  17    1    5        57.00        41.47         1.68 o
   0    2    5     66832.59        13.54     69094.20 o
   1    2    5       615.54         0.50       354.95 o
   2    2    5     25702.50         4.00     26440.45 o
   3    2    5      1748.91         0.74      1827.46 o
   4    2    5       130.64         2.25        26.76 o
   5    2    5       285.61         1.85       309.42 o
   6    2    5       388.09         2.72       335.17 o
   7    2    5      4298.11         1.77      4707.79 o
   8    2    5       223.80         4.62       108.96 o
   9    2    5        77.26        13.47       100.90 o
  10    2    5      2787.84         3.28      2736.10 o
  11    2    5      6130.89         3.76      5418.83 o
  12    2    5       -22.00        62.25         5.46 o
  13    2    5      2628.61         5.38      2365.77 o
  14    2    5       341.14         9.61       376.19 o
  15    2    5         5.43       211.99         7.65 o
  16    2    5       102.62        21.53        80.23 o
  17    2    5       710.22         7.40       646.42 o
   1    3    5     63796.66        13.10     60565.60 o
   2    3    5        93.12         3.39        55.72 o
   3    3    5     34655.55         6.40     32432.86 o
   4    3    5        25.70         5.57        41.85 o
   5    3    5     36301.68         7.29     37104.11 o
   6    3    5      1357.92         1.66      1322.11 o
   7    3    5      5715.36         2.10      5038.97 o
   8    3    5      1524.12         1.88      1373.94 o
   9    3    5       601.23         3.13       413.90 o
  10    3    5         8.12        77.26         8.50 o
  11    3    5      6915.59         4.08      6907.89 o
  12    3    5       398.00         6.92       509.76 o
  13    3    5       662.03         6.15       536.23 o
  14    3    5        30.25        55.06        61.74 o
  15    3    5       649.23         5.66       610.45 o
  16    3    5        -2.72       377.52        10.50 o
  17    3    5       457.96         9.06       467.81 o
   0    4    5     16355.85         2.43     15364.36 o
   1    4    5      1564.99         0.59      1633.06 o
   2    4    5         3.13         6.50        37.90 o
   3    4    5     29739.00         5.43     28797.80 o
   4    4    5       605.16         0.38       903.23 o
   5    4    5        18.92         6.76         0.19 o
   6    4    5      1632.97         1.32      1113.90 o
   7    4    5     18504.16         4.16     17754.43 o
   8    4    5        47.61        10.56        77.97 o
   9    4    5      2434.44         2.22      2412.15 o
  10    4    5       506.70         4.62       617.33 o
  11    4    5      8062.24         3.46      8398.37 o
  12    4    5      2183.69         3.13      2133.13 o
  13    4    5      7694.80         4.75      7415.10 o
  14    4    5       325.08         7.08       275.01 o
  15    4    5       243.67        10.18       235.12 o
  16    4    5       192.38        13.84       203.93 o
  17    4    5      1333.71         5.20      1278.71 o
   1    5    5     27895.68         4.67     29844.04 o
   2    5    5      7024.12         1.12      7864.15 o
   3    5    5       420.25         0.77       629.47 o
   4    5    5     28923.80         5.20     26738.60 o
   5    5    5     34860.62         7.18     29760.13 o
   6    5    5       185.78         2.82       117.08 o
   7    5    5     24601.92         5.66     26357.72 o
   8    5    5      6826.06         2.16      6996.66 o
   9    5    5      3065.84         2.50      3628.24 o
  10    5    5       113.42         9.55       212.95 o
  11    5    5     14638.58         5.20     13162.92 o
  12    5    5       149.82        10.18        99.28 o
  13    5    5       249.01        11.16       268.90 o
  14    5    5       362.14         5.86       356.26 o
  15    5    5      1876.62         4.54      1751.10 o
  16    5    5         1.28       565.49         4.78 o
  17    5    5       953.57         7.90       913.69 o
   0    6    5     37218.13         6.86     35647.46 o
   1    6    5      4727.94         1.02      4808.37 o
   2    6    5         6.71         9.67        31.24 o
   3    6    5     30590.01         5.57     31662.20 o
   4    6    5       715.03         0.86       363.72 o
   5    6    5      1302.49         1.19      1429.40 o
   6    6    5     11584.22         3.10     12002.71 o
   7    6    5     19284.88         4.49     18802.59 o
   8    6    5       932.69         1.90       899.76 o
   9    6    5     13231.90         3.53     13208.10 o
  10    6    5      2594.88         2.62      2353.41 o
  11    6    5      7665.00         3.50      7688.63 o
  12    6    5       245.24         6.50       261.74 o
  13    6    5     13140.04         5.38     13264.02 o
  14    6    5       424.77         5.34       397.58 o
  15    6    5       545.69         5.43       515.00 o
  16    6    5       681.73         6.35       655.87 o
  17    6    5      2542.18         6.76      2479.69 o
   1    7    5    105573.01        29.27     98710.21 o
   2    7    5      1354.98         0.92      1343.23 o
   3    7    5      3277.56         1.04      2116.06 o
   4    7    5      8898.15         1.77      9384.46 o
   5    7    5     95833.58        27.14     96497.59 o
   6    7    5      1133.00         1.21      1106.96 o
   7    7    5     12934.51         3.61     12229.44 o
   8    7    5        96.63         6.76        37.34 o
   9    7    5      6079.32         2.37      5606.13 o
  10    7    5      3701.51         2.19      3211.55 o
  11    7    5     18953.03         6.10     19057.35 o
  12    7    5       298.60         6.81       348.44 o
  13    7    5       448.17         7.02       391.15 o
  14    7    5      1216.61         3.50      1361.10 o
  15    7    5      3012.91         3.92      3008.92 o
  16    7    5        34.69        69.72        18.14 o
   0    8    5      3113.64         1.28      3756.21 o
   1    8    5     33863.36         6.60     32838.43 o
   2    8    5      1306.10         1.08      1741.43 o
   3    8    5     14573.32         2.62     13338.76 o
   4    8    5      1019.52         1.21      1086.26 o
   5    8    5      3238.75         1.56      2987.38 o
   6    8    5      2627.59         1.35      3214.17 o
   7    8    5     17582.76         4.24     17261.39 o
   8    8    5       356.83         2.34       201.62 o
   9    8    5     10310.37         3.61     10194.95 o
  10    8    5      1050.41         2.69      1219.00 o
  11    8    5      5829.32         3.35      5849.60 o
  12    8    5       781.20         3.80       668.97 o
  13    8    5      8436.42         4.33      8296.87 o
  14    8    5       476.55         6.97       454.89 o
  15    8    5       207.65        13.84       192.21 o
  16    8    5      1268.78         7.95      1242.55 o
   1    9    5     39521.44         8.53     40719.08 o
   2    9    5       380.64         2.13       177.42 o
   3    9    5       366.34         1.77       154.19 o
   4    9    5        43.96         6.86        25.11 o
   5    9    5     30688.03         7.02     30056.33 o
   6    9    5      1426.57         1.42      1235.22 o
   7    9    5     15341.30         4.41     15788.98 o
   8    9    5      1785.06         1.42      1698.24 o
   9    9    5      3644.54         1.90      3671.59 o
  10    9    5        32.60         8.41        70.78 o
  11    9    5     12258.92         4.37     12101.80 o
  12    9    5       131.79         7.08       205.92 o
  13    9    5       380.64         4.88       470.32 o
  14    9    5       542.89         9.61       517.11 o
  15    9    5      2173.42         5.24      2101.18 o
  16    9    5        32.38        68.39        80.23 o
   0   10    5      3194.51         1.59      2964.65 o
   1   10    5      6570.72         1.66      5911.72 o
   2   10    5       327.97         2.22       224.59 o
   3   10    5      8047.88         2.07      8385.65 o
   4   10    5      2767.81         1.77      2875.85 o
   5   10    5        83.91         8.12        30.73 o
   6   10    5       888.64         2.37       776.55 o
   7   10    5      7901.43         2.59      7792.48 o
   8   10    5      1178.55         1.51      1186.89 o
   9   10    5     12307.68         3.50     12285.82 o
  10   10    5       927.81         1.72       874.25 o
  11   10    5      2049.37         2.10      2277.67 o
  12   10    5       104.24         7.40       140.43 o
  13   10    5      5068.02         4.67      4818.01 o
  14   10    5       787.36         7.51       797.98 o
  15   10    5       179.29        17.47       143.46 o
   1   11    5     16584.29         4.00     16482.79 o
   2   11    5      3633.68         1.64      3653.38 o
   3   11    5       143.52         5.02        97.90 o
   4   11    5      3165.19         1.72      2753.07 o
   5   11    5      7458.05         2.34      7827.25 o
   6   11    5      1880.09         2.37      1890.33 o
   7   11    5      2061.16         2.16      1771.50 o
   8   11    5        50.41        11.76        46.15 o
   9   11    5       128.37         3.20       120.10 o
  10   11    5         8.07        22.56         3.26 o
  11   11    5      2818.55         1.64      3030.54 o
  12   11    5        78.50        21.07       103.71 o
  13   11    5       531.30         6.71       522.38 o
  14   11    5        66.75        26.94        69.04 o
  15   11    5       434.31        10.56       449.97 o
   0   12    5      2982.25         1.82      2978.53 o
   1   12    5      1218.71         1.96      1317.06 o
   2   12    5       277.56         3.53       235.83 o
   3   12    5       870.84         2.16       839.70 o
   4   12    5       349.32         3.13       332.63 o
   5   12    5       141.85         7.51       113.35 o
   6   12    5      1249.62         1.80      1235.22 o
   7   12    5       228.31         5.62       181.14 o
   8   12    5       189.89         3.17       161.46 o
   9   12    5      1964.26         1.85      1956.30 o
  10   12    5       358.34         1.12       377.53 o
  11   12    5        21.44        54.76        25.23 o
  12   12    5       124.10        15.76       124.20 o
  13   12    5       231.34        13.76       181.45 o
  14   12    5        27.77        40.45        37.34 o
   1   13    5       504.90         4.45       262.11 o
   2   13    5      6088.68         2.31      5929.53 o
   3   13    5        35.88        16.48        22.40 o
   4   13    5       579.85         2.76       603.04 o
   5   13    5       392.83         3.84       257.27 o
   6   13    5       952.96         2.04       982.09 o
   7   13    5       182.79         5.52       169.80 o
   8   13    5       137.36         2.86       165.30 o
   9   13    5        92.35         4.16       118.59 o
  10   13    5       393.63         6.25       296.92 o
  11   13    5        97.22        18.32       102.07 o
  12   13    5       140.19        14.67       162.05 o
  13   13    5        21.90        64.48         1.23 o
   0   14    5     12793.87         3.88     11929.28 o
   1   14    5       504.90         3.53       627.15 o
   2   14    5       853.81         2.59       692.52 o
   3   14    5      1460.00         2.34      1344.93 o
   4   14    5       593.41         2.69       612.17 o
   5   14    5        17.39        30.58         4.53 o
   6   14    5        -2.10       245.55         7.71 o
   7   14    5       334.52         4.33       290.18 o
   8   14    5       676.00         1.82       792.75 o
   9   14    5       108.16        14.36        80.23 o
  10   14    5       218.74         9.61       243.35 o
  11   14    5       538.24         6.10       596.24 o
  12   14    5       564.54         6.81       569.42 o
  13   14    5        20.61       105.27         7.33 o
   1   15    5       203.92        12.25        63.21 o
   2   15    5      1098.92         2.82      1259.74 o
   3   15    5       228.31         5.57       259.50 o
   4   15    5       933.30         3.13       905.32 o
   5   15    5        63.68        14.14        24.30 o
   6   15    5        60.06        14.52        73.93 o
   7   15    5       157.75         6.05       174.96 o
   8   15    5       106.50        16.00       104.65 o
   9   15    5         4.37       243.67         9.62 o
  10   15    5        22.37        45.97        27.60 o
  11   15    5       165.12        16.16       158.24 o
  12   15    5        50.55        40.96        57.98 o
   0   16    5       488.85         5.71       430.06 o
   1   16    5       103.02        14.21        82.32 o
   2   16    5        60.53        19.62        41.10 o
   3   16    5       852.64         3.28       802.56 o
   4   16    5        31.25        23.81        15.39 o
   5   16    5        -3.31       145.44         0.05 o
   6   16    5         1.72       508.50        13.97 o
   7   16    5      1587.23         3.88      1582.03 o
   8   16    5        11.22       103.02        15.76 o
   9   16    5       704.37         7.02       728.30 o
  10   16    5        -9.92       106.71         0.15 o
  11   16    5       303.80        12.96       315.14 o
   1   17    5      3484.54         2.76      3316.00 o
   2   17    5      1344.69         2.72      1237.66 o
   3   17    5       104.24        10.05        71.56 o
   4   17    5         4.62       135.26        20.68 o
   5   17    5      2625.54         2.62      2542.32 o
   6   17    5         3.17       161.80         2.06 o
   7   17    5       518.93         6.40       536.23 o
   8   17    5       382.20         7.45       326.33 o
   9   17    5       508.95         6.40       517.63 o
  10   17    5        39.44        28.73        45.83 o
   0   18    5       496.84         4.12       514.48 o
   1   18    5       396.41         4.24       312.68 o
   2   18    5        80.82        11.83        97.44 o
   3   18    5      1134.34         2.89      1016.48 o
   4   18    5         8.64        68.72        12.30 o
   5   18    5       -12.32        53.44         0.94 o
   6   18    5       205.35         8.64       213.63 o
   7   18    5      1546.85         3.50      1511.03 o
   8   18    5        71.23        21.53       108.00 o
   9   18    5       188.51        11.36       300.52 o
   1   19    5      3074.70         2.43      3040.75 o
   2   19    5       121.66         9.73       154.48 o
   3   19    5        60.68        14.52        77.56 o
   4   19    5        75.86        11.76        96.99 o
   5   19    5      2877.25         3.39      2740.94 o
   6   19    5         3.13       282.91         6.19 o
   7   19    5       844.48         5.24       831.67 o
   0   20    5       175.56         7.51       249.16 o
   1   20    5       225.30         5.48       303.74 o
   2   20    5       324.36         4.49       273.48 o
   3   20    5      1610.42         2.46      1673.53 o
   4   20    5         1.51       425.18        11.50 o
   5   20    5       187.96         8.94       186.16 o
   0    0    6    118618.25        30.58    121141.94 o
   1    0    6    107715.24        83.72    111861.37 o
   2    0    6     17471.55         2.50     19633.57 o
   3    0    6     25846.99         4.45     22989.50 o
   4    0    6     31502.70         5.71     26678.08 o
   5    0    6      7724.65         1.82      6946.41 o
   6    0    6     70830.50        18.06     61010.70 o
   7    0    6     70676.22        18.58     66915.39 o
   8    0    6     25230.15         5.71     25585.63 o
   9    0    6     10298.19         3.24      9822.18 o
  10    0    6     26778.05         7.78     28149.49 o
  11    0    6     37048.55        12.53     36841.53 o
  12    0    6     12579.87         4.97     11394.44 o
  13    0    6     10008.00         4.93     10710.77 o
  14    0    6      5748.67         4.00      5677.40 o
  15    0    6         9.00       117.51         2.33 o
  16    0    6      2653.28         4.24      2479.69 o
  17    0    6      3456.26         5.15      3344.05 o
   1    1    6    130364.32        35.52    127754.94 o
   2    1    6      6768.35         1.23      7397.17 o
   3    1    6      4184.80         0.88      4374.08 o
   4    1    6     14886.44         2.56     14155.50 o
   5    1    6    142884.00        45.02    139426.28 o
   6    1    6     21594.30         4.67     18436.25 o
   7    1    6     29614.97         6.45     30000.18 o
   8    1    6     18727.92         4.62     19413.66 o
   9    1    6     10194.94         3.28      9909.53 o
  10    1    6      9385.73         3.80      8843.17 o
  11    1    6     18471.53         6.60     17481.02 o
  12    1    6      4534.68         4.41      4403.21 o
  13    1    6       130.19        18.66       121.37 o
  14    1    6      6282.15         4.58      6320.74 o
  15    1    6      2860.11         3.61      2702.30 o
  16    1    6       536.85         7.51       522.91 o
  17    1    6      1318.42        11.29      1112.35 o
   0    2    6     67818.58        13.91     65853.92 o
   1    2    6     58612.41        11.49     51663.23 o
   2    2    6      2835.56         0.62      3239.15 o
   3    2    6     12889.06         1.99     14852.30 o
   4    2    6      9436.18         1.61      8377.17 o
   5    2    6       264.71         2.02       408.27 o
   6    2    6     20961.25         4.20     21352.80 o
   7    2    6      6655.30         2.13      6846.47 o
   8    2    6       246.18         4.04       378.43 o
   9    2    6      2674.96         2.02      2895.74 o
  10    2    6     12329.88         4.24     11515.82 o
  11    2    6      6032.63         3.57      6311.54 o
  12    2    6      2219.35         3.72      2387.21 o
  13    2    6      7992.36         4.08      7629.89 o
  14    2    6      2074.80         3.72      2180.43 o
  15    2    6       235.93        13.18       231.93 o
  16    2    6      2182.76         3.80      1957.33 o
  17    2    6      1752.26         6.92      1638.68 o
   1    3    6     48426.40         8.94     48188.48 o
   2    3    6      2877.25         0.56      2388.34 o
   3    3    6      6522.18         1.28      7173.94 o
   4    3    6      4890.20         1.00      6010.00 o
   5    3    6     41754.84         8.53     36425.12 o
   6    3    6       710.22         1.96      1012.79 o
   7    3    6     19841.54         4.33     19682.24 o
   8    3    6      4442.22         1.88      4252.48 o
   9    3    6      3578.43         2.07      3072.74 o
  10    3    6       324.36         5.81       402.21 o
  11    3    6      8202.92         3.72      8878.03 o
  12    3    6      2685.31         3.72      2754.29 o
  13    3    6      1919.32         3.96      1737.57 o
  14    3    6      1060.15         4.84       861.30 o
  15    3    6      1053.65         4.62      1019.43 o
  16    3    6       416.16         7.84       401.74 o
  17    3    6      1277.35         5.81      1223.86 o
   0    4    6     59971.11        11.90     61773.42 o
   1    4    6      7414.93         1.08      7158.27 o
   2    4    6      2711.28         0.58      2507.43 o
   3    4    6      6606.44         1.25      6368.67 o
   4    4    6      6982.27         1.61      6762.46 o
   5    4    6       123.21         1.44        84.86 o
   6    4    6     18629.52         3.92     17152.09 o
   7    4    6      5952.12         1.93      5952.72 o
   8    4    6       140.90         5.62        60.30 o
   9    4    6      2758.35         2.19      2073.69 o
  10    4    6      8080.21         3.24      8324.30 o
  11    4    6      1619.26         3.84      1378.23 o
  12    4    6       870.25         4.37       853.84 o
  13    4    6      4269.32         3.61      4302.43 o
  14    4    6      1251.04         4.33      1243.37 o
  15    4    6       164.61        13.10       164.12 o
  16    4    6      1018.89         5.11       971.24 o
  17    4    6       930.25         5.86      1031.29 o
   1    5    6      6549.66         1.10      7260.46 o
   2    5    6       381.03         1.14       595.11 o
   3    5    6        14.98         3.10         9.84 o
   4    5    6       205.35         3.35        89.61 o
   5    5    6      7329.07         1.64      8181.32 o
   6    5    6       374.81         1.42       275.39 o
   7    5    6        64.96         9.73       106.56 o
   8    5    6      6546.43         2.31      6188.95 o
   9    5    6      1200.62         2.28      1006.91 o
  10    5    6       148.11         8.76       138.51 o
  11    5    6      4223.70         3.39      3886.41 o
  12    5    6        11.56        64.32        12.62 o
  13    5    6       603.19         5.81       571.08 o
  14    5    6       303.80         7.02       255.78 o
  15    5    6       225.60        11.63       206.25 o
  16    5    6        19.54        59.75         3.18 o
  17    5    6       273.24        20.61       290.58 o
   0    6    6      2347.40         0.77      1823.51 o
   1    6    6        18.15         6.05         1.06 o
   2    6    6       158.00         1.54       244.44 o
   3    6    6      1429.60         1.69      1587.55 o
   4    6    6        30.25         4.84        32.81 o
   5    6    6      3428.10         1.00      2262.24 o
   6    6    6       667.19         1.80       523.97 o
   7    6    6       103.02         9.80         0.99 o
   8    6    6       156.75         4.00       160.58 o
   9    6    6       368.26         4.97       238.68 o
  10    6    6        29.81        58.98         0.92 o
  11    6    6        74.13        20.79        11.97 o
  12    6    6        34.93        24.80        22.84 o
  13    6    6        82.45        21.62        56.23 o
  14    6    6        70.73        15.92        53.49 o
  15    6    6        -5.02       204.20         0.35 o
  16    6    6       259.21        17.47       208.59 o
  17    6    6       154.75        28.52       159.41 o
   1    7    6      5275.12         1.35      4624.00 o
   2    7    6        23.23         9.86         2.74 o
   3    7    6      5962.93         1.37      5201.27 o
   4    7    6       239.32         1.93       277.70 o
   5    7    6      1438.68         1.35      1593.09 o
   6    7    6      2907.37         1.19      2798.19 o
   7    7    6       160.28         4.08       147.93 o
   8    7    6         3.35        73.96         0.05 o
   9    7    6       206.50         4.12       241.91 o
  10    7    6        -5.11        88.55         0.12 o
  11    7    6        28.94        29.05        19.64 o
  12    7    6       301.37         5.15       328.43 o
  13    7    6        -1.82       470.02        79.40 o
  14    7    6        41.86        28.20        40.81 o
  15    7    6        24.90        77.09        46.78 o
  16    7    6        25.20       107.74        69.04 o
   0    8    6      4712.82         3.96      4789.13 o
   1    8    6      3541.44         1.04      2827.65 o
   2    8    6       223.80         2.10       156.79 o
   3    8    6       307.65         2.31       412.49 o
   4    8    6       273.24         2.43       323.83 o
   5    8    6      2652.25         1.28      3097.16 o
   6    8    6       479.17         1.32       501.44 o
   7    8    6      2828.11         3.03      2787.18 o
   8    8    6        38.81         6.00        62.66 o
   9    8    6        16.24        14.82        20.06 o
  10    8    6       118.37         9.67        85.50 o
  11    8    6      1388.31         2.34      1463.73 o
  12    8    6       237.16         6.25       296.13 o
  13    8    6       203.06        14.44       125.49 o
  14    8    6       185.78        17.06       219.76 o
  15    8    6        67.90        32.72        86.57 o
  16    8    6        22.94       130.64        76.34 o
   1    9    6      5519.00         1.49      5644.32 o
   2    9    6      2744.71         1.06      3418.07 o
   3    9    6       705.43         1.66       757.95 o
   4    9    6       783.44         1.56       690.09 o
   5    9    6      4342.81         2.25      3846.11 o
   6    9    6        12.46        25.60         6.02 o
   7    9    6      1477.63         3.84      1694.42 o
   8    9    6      2622.46         1.39      2793.29 o
   9    9    6       266.67         1.23       340.70 o
  10    9    6       109.20         3.35        99.51 o
  11    9    6      1930.72         3.69      1823.51 o
  12    9    6       679.64         1.99       770.11 o
  13    9    6        -8.64        63.84         0.79 o
  14    9    6       279.22        14.82       329.27 o
  15    9    6       226.50        16.56       266.63 o
  16    9    6       123.65        30.25       135.53 o
   0   10    6      3022.80         1.54      2909.46 o
   1   10    6      1743.90         1.49      1541.78 o
   2   10    6       996.03         1.49      1141.88 o
   3   10    6      3680.85         1.69      3955.97 o
   4   10    6       459.67         2.50       489.59 o
   5   10    6      2087.58         1.56      1951.19 o
   6   10    6      5113.68         2.16      4921.37 o
   7   10    6      3242.16         1.93      3092.01 o
   8   10    6       171.35         1.93       212.62 o
   9   10    6       486.64         1.66       574.96 o
  10   10    6       870.84         2.10       805.18 o
  11   10    6      1062.76         1.42      1248.27 o
  12   10    6       159.26        14.67       181.76 o
  13   10    6      2791.01         5.06      2750.64 o
  14   10    6       235.62        15.37       253.20 o
  15   10    6        -6.25       280.56        15.57 o
   1   11    6     10880.58         2.92     10106.34 o
   2   11    6      2667.72         1.51      2139.55 o
   3   11    6      2905.21         1.74      2576.27 o
   4   11    6     10635.80         2.79     11031.72 o
   5   11    6      5688.18         2.40      5609.59 o
   6   11    6       736.58         1.88       638.79 o
   7   11    6      4805.26         1.99      4851.80 o
   8   11    6      6666.72         2.37      6913.66 o
   9   11    6      1416.02         1.04      1623.72 o
  10   11    6       548.50         6.20       515.53 o
  11   11    6      4292.87         3.61      4098.44 o
  12   11    6       183.60        14.59       204.59 o
  13   11    6         5.95       283.59        26.64 o
  14   11    6       935.75         8.53       968.36 o
  15   11    6       383.77        14.59       402.21 o
   0   12    6      8137.84         2.50      8669.91 o
   1   12    6      1151.92         2.19      1278.71 o
   2   12    6       558.38         2.04       448.00 o
   3   12    6      1784.22         1.77      1681.11 o
   4   12    6      1966.04         2.10      2041.15 o
   5   12    6       816.82         1.96       889.37 o
   6   12    6      2097.64         1.82      1890.33 o
   7   12    6      3758.92         1.93      3995.38 o
   8   12    6       827.71         1.28       800.59 o
   9   12    6       417.38         1.61       279.63 o
  10   12    6       509.86         4.62       598.50 o
  11   12    6       660.49         5.29       578.85 o
  12   12    6       318.98         8.12       303.34 o
  13   12    6      2939.81         3.61      2949.55 o
  14   12    6        27.56        60.06        12.70 o
   1   13    6     10048.06         2.86     10218.34 o
   2   13    6      3632.47         1.88      3384.33 o
   3   13    6       675.48         2.31       795.36 o
   4   13    6       589.52         2.69       599.07 o
   5   13    6      7289.74         2.62      6973.45 o
   6   13    6      2279.11         1.96      2405.34 o
   7   13    6      2797.35         1.77      2748.22 o
   8   13    6      1585.63         1.30      1690.62 o
   9   13    6        92.16        14.21        55.03 o
  10   13    6       233.78         8.29       304.55 o
  11   13    6      6031.08         4.12      5849.60 o
  12   13    6        28.09        44.76        60.30 o
  13   13    6       275.23        10.30       345.42 o
   0   14    6      3906.25         2.19      3523.06 o
   1   14    6      4088.32         2.16      3461.51 o
   2   14    6       969.08         2.43      1044.71 o
   3   14    6      4686.77         2.16      4573.77 o
   4   14    6      1263.09         2.04      1187.69 o
   5   14    6       375.97         3.69       406.86 o
   6   14    6      5817.11         2.50      6304.19 o
   7   14    6      3512.93         2.13      3134.63 o
   8   14    6      1126.27         1.69      1312.03 o
   9   14    6      2524.06         2.62      2665.13 o
  10   14    6      2247.71         3.20      2244.66 o
  11   14    6       585.16         7.62       523.97 o
  12   14    6       300.68         8.94       317.20 o
  13   14    6      2416.71         3.61      2743.36 o
   1   15    6     15366.08         4.54     15212.68 o
   2   15    6      4178.33         2.31      4380.21 o
   3   15    6       392.04         3.69       331.79 o
   4   15    6      5249.00         2.56      5313.71 o
   5   15    6      9237.13         3.28      9826.76 o
   6   15    6      1232.71         2.25      1387.70 o
   7   15    6      3142.72         2.50      3128.15 o
   8   15    6      4834.42         3.69      4642.91 o
   9   15    6      1334.44         4.37      1386.84 o
  10   15    6         5.29       180.90         4.05 o
  11   15    6      2777.29         4.16      2717.97 o
  12   15    6       439.32         8.24       391.15 o
   0   16    6      5440.54         2.69      5483.76 o
   1   16    6      1318.42         2.86      1444.31 o
   2   16    6       249.32         5.06       306.98 o
   3   16    6      4765.14         2.69      4639.75 o
   4   16    6      1635.39         2.34      1650.88 o
   5   16    6         7.24        77.44         8.24 o
   6   16    6      3707.59         2.72      3905.19 o
   7   16    6      2911.68         3.42      2963.39 o
   8   16    6       487.08         6.76       523.97 o
   9   16    6      1669.54         4.41      1588.48 o
  10   16    6      1225.70         4.58      1200.49 o
  11   16    6       221.12        12.46       282.35 o
   1   17    6      6363.25         3.13      6265.66 o
   2   17    6      1681.82         2.37      1660.30 o
   3   17    6        78.15        11.36        86.14 o
   4   17    6       891.02         3.13       955.44 o
   5   17    6      4806.65         2.76      4550.33 o
   6   17    6       229.83         8.24       249.53 o
   7   17    6      1334.44         4.00      1267.15 o
   8   17    6       581.29         5.62       544.84 o
   9   17    6       494.62         6.92       490.10 o
  10   17    6         6.25       201.36        10.28 o
   0   18    6       690.11         4.75       634.12 o
   1   18    6      1463.06         2.76      1539.05 o
   2   18    6        56.25        14.90        48.21 o
   3   18    6      1017.61         2.82      1049.95 o
   4   18    6       485.32         4.28       478.39 o
   5   18    6       214.33         8.12       203.93 o
   6   18    6       710.22         4.62       738.96 o
   7   18    6       889.83         4.41       918.60 o
   8   18    6        45.02        28.94        77.35 o
   1   19    6       198.53         6.45       283.52 o
   2   19    6       598.29         3.24       509.76 o
   3   19    6       167.70         6.50       162.64 o
   4   19    6       160.78         8.29       155.63 o
   5   19    6      1220.80         4.20      1177.35 o
   6   19    6        95.45        16.65        82.95 o
   7   19    6       194.60        10.05       193.81 o
   0   20    6       355.70         5.86       422.89 o
   1   20    6       150.55         8.24       221.83 o
   2   20    6         9.12        63.68        12.38 o
   3   20    6        85.38        11.83        76.74 o
   4   20    6        85.93        14.29       111.39 o
   1    1    7      2079.36         0.77      2327.65 o
   2    1    7      7066.08         1.17      7297.98 o
   3    1    7      5282.38         1.14      4533.17 o
   4    1    7      1567.37         0.96       883.17 o
   5    1    7      5747.16         1.59      4710.97 o
   6    1    7        -6.20        62.88       121.63 o
   7    1    7       841.00         2.28      1002.51 o
   8    1    7      3365.16         2.66      3312.01 o
   9    1    7      1232.01         3.88       997.38 o
  10    1    7      1642.68         5.76      1093.90 o
  11    1    7        15.29       114.49         7.15 o
  12    1    7      2603.04         4.84      2440.66 o
  13    1    7        17.22        86.68        12.46 o
  14    1    7       182.79        20.52        94.05 o
  15    1    7        19.01        87.61         3.60 o
  16    1    7       536.85         9.55       566.66 o
  17    1    7        22.66        75.86         1.08 o
   0    2    7      2459.17         0.58      2290.95 o
   1    2    7      4615.84         0.90      4814.79 o
   2    2    7       477.42         0.72       581.63 o
   3    2    7      3991.71         0.81      4410.90 o
   4    2    7      3130.40         0.85      3442.47 o
   5    2    7      4911.21         1.21      4660.27 o
   6    2    7     13087.36         2.92     11404.32 o
   7    2    7      1059.50         1.59      1301.15 o
   8    2    7       358.72         4.28       497.30 o
   9    2    7       718.78         2.99       653.50 o
  10    2    7      4692.25         3.35      4135.57 o
  11    2    7        93.51        26.01       221.48 o
  12    2    7       367.49        10.56       241.19 o
  13    2    7      1991.84         4.58      1870.25 o
  14    2    7      1217.31         5.66      1100.04 o
  15    2    7         1.99       560.27         5.74 o
  16    2    7       290.02        13.03       265.50 o
  17    2    7       230.13        15.44       274.24 o
   1    3    7     14774.40         2.07     13786.18 o
   2    3    7      2315.53         0.58      2505.11 o
   3    3    7       221.71         1.69       283.52 o
   4    3    7     13792.15         2.28     15110.09 o
   5    3    7      6385.61         1.72      6176.21 o
   6    3    7       924.16         1.56       637.62 o
   7    3    7       767.84         1.99      1022.39 o
   8    3    7      2835.56         1.88      2648.43 o
   9    3    7        91.58         8.94        58.87 o
  10    3    7       613.55         4.28       707.22 o
  11    3    7      2570.49         3.03      2347.80 o
  12    3    7      2443.32         3.39      2572.75 o
  13    3    7        82.63        21.44        71.56 o
  14    3    7      2305.92         3.84      2056.86 o
  15    3    7        27.98        49.98        21.53 o
  16    3    7        64.80        28.20        48.37 o
  17    3    7       499.08         9.67       460.33 o
   0    4    7     18487.84         2.96     19038.18 o
   1    4    7       507.60         0.42       365.93 o
   2    4    7       640.60         0.49       540.52 o
   3    4    7      2500.00         0.85      2920.71 o
   4    4    7       135.72         3.69       219.08 o
   5    4    7     23987.81         4.49     19923.26 o
   6    4    7     26784.60         5.76     27862.87 o
   7    4    7       523.49         2.04       650.55 o
   8    4    7      1085.70         2.02      1065.76 o
   9    4    7       243.98         4.93       189.65 o
  10    4    7      9455.62         3.96      9266.00 o
  11    4    7      2445.30         3.03      2434.94 o
  12    4    7      1118.23         3.84      1069.54 o
  13    4    7      1360.87         4.24      1318.74 o
  14    4    7       515.74         6.81       548.08 o
  15    4    7        39.56        26.11        26.76 o
  16    4    7      2197.73         4.45      2035.92 o
  17    4    7       857.90         6.05       785.60 o
   1    5    7     28146.77         4.67     26508.24 o
   2    5    7     44238.71         8.35     42728.20 o
   3    5    7      4450.22         1.10      4728.46 o
   4    5    7      5493.77         1.56      5466.64 o
   5    5    7     52610.60        12.67     54413.44 o
   6    5    7      3007.43         1.08      2634.16 o
   7    5    7      2441.35         1.39      2665.13 o
   8    5    7     15873.48         4.00     16931.52 o
   9    5    7       207.94         4.75       147.37 o
  10    5    7       375.58         4.62       200.31 o
  11    5    7      5641.51         3.06      6038.74 o
  12    5    7      3936.31         2.86      3549.21 o
  13    5    7       655.87         4.97       647.01 o
  14    5    7      4254.95         3.35      4494.29 o
  15    5    7       120.34        11.83       162.64 o
  16    5    7        59.44        34.93        51.48 o
  17    5    7       974.06         8.01       853.84 o
   0    6    7     38970.71         7.34     37811.86 o
   1    6    7       561.22         0.74       687.05 o
   2    6    7      6522.18         1.10      7664.30 o
   3    6    7      4622.64         1.02      4738.01 o
   4    6    7     32565.81         6.55     34537.54 o
   5    6    7     11983.68         2.92     10674.87 o
   6    6    7     24407.81         5.81     23140.65 o
   7    6    7      2783.62         1.59      3199.76 o
   8    6    7       979.06         1.96       855.19 o
   9    6    7       834.05         2.69       715.86 o
  10    6    7     12183.74         3.84     12699.71 o
  11    6    7      4341.49         2.66      4500.50 o
  12    6    7      3130.40         2.96      2816.58 o
  13    6    7      4329.64         3.20      4114.76 o
  14    6    7      1406.25         3.13      1518.24 o
  15    6    7        35.52        34.81        23.29 o
  16    6    7      3391.90         5.57      3139.81 o
   1    7    7     66584.64        15.52     66723.94 o
   2    7    7     16571.41         3.06     18064.17 o
   3    7    7     12986.88         2.53     13851.48 o
   4    7    7     13890.98         2.69     14362.78 o
   5    7    7     43480.59        10.43     38644.51 o
   6    7    7        24.30        41.09        53.83 o
   7    7    7      5001.32         2.66      5573.25 o
   8    7    7     34069.78         8.58     31860.19 o
   9    7    7      2077.54         1.96      2034.88 o
  10    7    7       757.90         2.28       811.77 o
  11    7    7      5899.78         2.56      5613.06 o
  12    7    7      4101.12         2.92      4171.37 o
  13    7    7      1022.72         3.69      1057.47 o
  14    7    7      6617.82         4.58      6494.89 o
  15    7    7       495.51         9.55       512.90 o
  16    7    7       362.14        14.52       329.69 o
   0    8    7     21444.67         4.04     24025.64 o
   1    8    7       212.87         1.85       207.25 o
   2    8    7      1106.89         0.92       929.15 o
   3    8    7     21278.06         4.08     21474.72 o
   4    8    7      5251.90         1.46      6249.18 o
   5    8    7      3448.04         1.23      3349.41 o
   6    8    7     31762.37         7.90     30172.81 o
   7    8    7      6839.29         2.96      6448.34 o
   8    8    7       658.44         4.54       650.55 o
   9    8    7       366.34         1.54       362.40 o
  10    8    7     11404.10         3.46     10797.18 o
  11    8    7      3488.08         1.88      3445.19 o
  12    8    7      4817.75         2.79      5086.73 o
  13    8    7      2585.72         2.76      2906.96 o
  14    8    7      1227.10         6.10      1274.57 o
  15    8    7        37.45        54.46        40.66 o
  16    8    7      3981.61         6.66      3887.85 o
   1    9    7      6922.24         1.56      6806.31 o
   2    9    7     17966.72         3.72     18656.89 o
   3    9    7      2203.36         1.12      2655.58 o
   4    9    7      6548.05         1.82      6694.12 o
   5    9    7     34633.21         8.01     34006.23 o
   6    9    7      9206.40         2.34      8956.71 o
   7    9    7       490.18         5.57       563.36 o
   8    9    7     10853.47         3.72     10852.57 o
   9    9    7       106.71        14.59       130.20 o
  10    9    7       196.84        10.56       222.17 o
  11    9    7      4505.09         2.07      4916.50 o
  12    9    7      1836.12         2.66      1924.70 o
  13    9    7       605.65         8.29       533.02 o
  14    9    7      3815.53         5.24      3734.97 o
  15    9    7       213.45        15.13       203.93 o
   0   10    7     30583.01         6.66     28872.47 o
   1   10    7       519.84         2.04       702.92 o
   2   10    7      2595.90         1.37      2751.86 o
   3   10    7      2401.00         1.37      2152.42 o
   4   10    7      7265.86         2.04      6977.31 o
   5   10    7        49.28         9.67        63.95 o
   6   10    7     15276.96         3.76     15841.37 o
   7   10    7       838.10         4.49       917.20 o
   8   10    7      1674.45         3.03      1611.62 o
   9   10    7      1699.91         3.69      1483.27 o
  10   10    7      6953.89         4.41      6961.85 o
  11   10    7       921.12         5.34      1040.97 o
  12   10    7      1432.62         5.15      1349.17 o
  13   10    7      1343.96         6.15      1163.88 o
  14   10    7      1020.80         7.56       984.99 o
  15   10    7       113.00        30.36       114.34 o
   1   11    7      6992.30         2.16      6909.81 o
   2   11    7     11035.50         2.82     11357.41 o
   3   11    7        74.48         8.01        36.49 o
   4   11    7      3663.88         2.02      3757.63 o
   5   11    7      8211.98         3.03      8149.95 o
   6   11    7      1851.58         1.61      1985.07 o
   7   11    7      2245.81         1.19      2510.90 o
   8   11    7     10188.88         4.45      9431.60 o
   9   11    7        68.23        20.25       133.92 o
  10   11    7        33.52        33.29        11.03 o
  11   11    7      1881.82         3.84      1788.10 o
  12   11    7        87.05        25.60        63.02 o
  13   11    7       431.81         9.61       425.75 o
  14   11    7      1835.27         6.00      1861.26 o
  15   11    7       190.99        17.39       227.03 o
   0   12    7      4967.43         2.04      4981.63 o
   1   12    7      4813.58         1.88      4464.86 o
   2   12    7      2051.18         1.44      1869.25 o
   3   12    7       119.90         5.90        55.37 o
   4   12    7       593.90         2.89       511.33 o
   5   12    7       127.69         5.90       117.33 o
   6   12    7      2702.96         1.80      2524.84 o
   7   12    7        90.63         2.56       135.53 o
   8   12    7        60.37        21.72        43.66 o
   9   12    7        43.82        25.81        38.62 o
  10   12    7       594.87         6.92       457.86 o
  11   12    7        28.73        43.56        22.29 o
  12   12    7      1085.04         4.93      1037.24 o
  13   12    7       189.61        10.96       180.83 o
  14   12    7       108.78        20.79       120.87 o
   1   13    7        33.99        21.90        20.16 o
   2   13    7      1380.12         2.10      1577.43 o
   3   13    7      1905.32         2.04      1929.78 o
   4   13    7       832.32         2.43       811.11 o
   5   13    7       815.10         3.13       763.06 o
   6   13    7      1327.87         1.85      1551.79 o
   7   13    7       674.44         1.21       730.18 o
   8   13    7       457.10         5.86       504.55 o
   9   13    7        64.48        16.73        53.66 o
  10   13    7       256.64         8.41       309.82 o
  11   13    7       247.43        12.53       262.86 o
  12   13    7        46.92        33.87        64.50 o
  13   13    7       103.23        21.16        99.74 o
   0   14    7       228.31         5.90        85.71 o
   1   14    7       484.00         2.99       355.38 o
   2   14    7       842.16         2.10       793.41 o
   3   14    7       426.01         3.39       412.49 o
   4   14    7      2180.89         1.90      2192.33 o
   5   14    7       285.27         4.08       339.85 o
   6   14    7       216.38         9.42       204.92 o
   7   14    7       521.67         2.31       671.37 o
   8   14    7       587.09         4.62       483.46 o
   9   14    7       351.56         7.34       321.33 o
  10   14    7       223.80        12.25       206.92 o
  11   14    7        44.09        32.83        61.93 o
  12   14    7       131.33        19.27       146.25 o
  13   14    7        34.22        42.25        49.18 o
   1   15    7       112.57        11.02        43.21 o
   2   15    7      1632.16         2.79      1518.24 o
   3   15    7       539.17         3.35       512.90 o
   4   15    7       236.24         6.40       135.80 o
   5   15    7        98.80        26.83        25.93 o
   6   15    7        82.63        10.82        40.95 o
   7   15    7        31.36        13.99        32.81 o
   8   15    7       402.40        13.91       353.64 o
   9   15    7         0.00      1158.04         1.34 o
  10   15    7        68.89        27.88       110.17 o
  11   15    7         4.54       244.30         2.40 o
  12   15    7       147.62        15.37       220.11 o
   0   16    7       145.68         8.94       195.43 o
   1   16    7       851.47         3.28       802.56 o
   2   16    7       560.27         3.92       520.27 o
   3   16    7        90.25        11.56        95.17 o
   4   16    7       841.00         3.39       841.71 o
   5   16    7        84.46        11.90        76.14 o
   6   16    7       410.87         3.72       444.09 o
   7   16    7       500.42         7.02       581.63 o
   8   16    7       260.18         8.76       280.80 o
   9   16    7        16.56        78.32        18.04 o
  10   16    7       242.11        13.54       261.36 o
  11   16    7       326.16         8.76       401.74 o
   1   17    7      1027.20         3.13      1090.08 o
   2   17    7      2338.69         2.46      2226.05 o
   3   17    7        32.15        39.44        31.50 o
   4   17    7       447.75         4.08       361.52 o
   5   17    7      1137.71         3.13      1180.52 o
   6   17    7       627.50         5.62       643.48 o
   7   17    7       205.92        10.11       184.58 o
   8   17    7       870.84         4.75       832.34 o
   9   17    7        46.51        36.00        41.40 o
  10   17    7       113.42        16.16       125.49 o
   0   18    7      1350.56         3.20      1196.48 o
   1   18    7       195.16         5.29       170.70 o
   2   18    7       424.36         3.72       490.10 o
   3   18    7       367.11         4.28       408.73 o
   4   18    7       699.60         3.13       702.92 o
   5   18    7        69.56        14.82       104.18 o
   6   18    7       838.68         3.88       719.58 o
   7   18    7       462.25         6.30       386.13 o
   8   18    7         3.72       190.72         4.44 o
   1   19    7      1250.33         2.46      1136.41 o
   2   19    7      1679.36         2.59      1601.42 o
   3   19    7        35.28        26.42        33.08 o
   4   19    7       552.25         4.75       573.29 o
   5   19    7      1071.91         3.84      1001.04 o
   6   19    7       161.54        10.69       196.40 o
   7   19    7       885.66         3.92       837.69 o
   0   20    7      2244.86         3.13      2434.94 o
   1   20    7        14.98        61.94         5.46 o
   2   20    7       249.96         5.66       325.08 o
   3   20    7       545.22         4.93       502.99 o
   4   20    7      1059.50         3.76      1056.71 o
   0    0    8    339131.52       794.11    436383.13 o
   1    0    8     16816.90         2.66     14922.90 o
   2    0    8     11754.90         1.80      9932.59 o
   3    0    8     20978.63         3.39     18483.42 o
   4    0    8     42530.81         8.41     38517.21 o
   5    0    8      6352.09         1.64      5686.13 o
   6    0    8     89096.28        24.01     91285.46 o
   7    0    8      3168.56         1.74      3513.45 o
   8    0    8     10903.54         3.10     10018.12 o
   9    0    8       565.96         3.28       316.37 o
  10    0    8     64831.34        20.43     62813.21 o
  11    0    8      8330.21         4.71      8307.41 o
  12    0    8     12773.52         6.55     13261.35 o
  13    0    8      3804.42         4.20      3739.21 o
  14    0    8      7208.01         4.20      8298.98 o
  15    0    8      1425.82         5.24      1589.40 o
  16    0    8      7614.31         4.62      7062.64 o
  17    0    8       959.14        17.89       876.31 o
   1    1    8     10219.19         1.66     10881.52 o
   2    1    8     59579.93        12.32     58062.97 o
   3    1    8      3484.54         0.79      3053.52 o
   4    1    8     16892.20         2.86     17902.77 o
   5    1    8     24211.36         4.62     21736.68 o
   6    1    8      3439.82         1.56      3791.76 o
   7    1    8      7150.39         1.96      7763.90 o
   8    1    8     40525.72        10.11     38168.24 o
   9    1    8       237.47         6.81       199.66 o
  10    1    8      6817.80         3.57      6612.94 o
  11    1    8      3922.52         3.06      4644.48 o
  12    1    8     22260.64         8.76     21566.40 o
  13    1    8       625.50         6.66       464.81 o
  14    1    8      8654.58         4.67      8145.77 o
  15    1    8        -4.33       276.89         5.85 o
  16    1    8       465.70         8.88       442.63 o
  17    1    8        91.20        29.70        64.50 o
   0    2    8     43101.91         7.73     41914.00 o
   1    2    8        45.29         4.12        78.58 o
   2    2    8      1175.12         0.58      1749.16 o
   3    2    8     11646.73         1.80     11354.94 o
   4    2    8     38706.63         7.51     39068.80 o
   5    2    8      3659.04         1.10      3228.62 o
   6    2    8      4209.41         1.54      3814.60 o
   7    2    8        90.82         6.40        58.51 o
   8    2    8      1814.76         1.90      1764.69 o
   9    2    8       338.19         5.15       330.95 o
  10    2    8     17113.87         5.66     17340.54 o
  11    2    8       419.02         5.62       451.44 o
  12    2    8      5250.45         3.65      4534.73 o
  13    2    8       628.50         6.92       687.05 o
  14    2    8      3239.89         4.08      2981.06 o
  15    2    8        13.03        80.10        16.59 o
  16    2    8      2780.45         4.45      2543.48 o
  17    2    8       231.95        15.84       212.62 o
   1    3    8     29148.73         4.71     26376.51 o
   2    3    8     29922.08         5.11     31133.16 o
   3    3    8      6259.97         1.06      6739.64 o
   4    3    8      8230.12         1.49      7704.87 o
   5    3    8     10574.01         2.04     11102.33 o
   6    3    8      4404.98         1.32      3585.15 o
   7    3    8      4048.78         1.80      4511.38 o
   8    3    8     24904.00         5.95     25055.30 o
   9    3    8      1429.60         2.46      1267.15 o
  10    3    8        20.16        37.45        59.05 o
  11    3    8      1383.84         3.65      1035.75 o
  12    3    8      6940.56         3.53      7144.57 o
  13    3    8      1096.93         4.33      1144.23 o
  14    3    8      4548.15         3.84      4498.95 o
  15    3    8        36.60        39.44        43.97 o
  16    3    8       179.56        10.96       192.85 o
  17    3    8       175.83        20.07       217.71 o
   0    4    8      6313.89         4.04      7609.68 o
   1    4    8       992.25         0.36       984.27 o
   2    4    8      1603.20         0.56      1436.41 o
   3    4    8       497.29         1.39       419.09 o
   4    4    8      3728.32         1.30      3490.16 o
   5    4    8      3441.00         1.74      3415.37 o
   6    4    8     19024.68         3.84     20691.72 o
   7    4    8      1600.80         1.59      1223.05 o
   8    4    8        55.65        10.18         2.51 o
   9    4    8       189.89         4.58       165.01 o
  10    4    8     12557.44         4.08     12216.65 o
  11    4    8       119.46        12.25       188.06 o
  12    4    8      1129.63         3.80      1131.73 o
  13    4    8       537.31         4.80       544.30 o
  14    4    8      1012.51         5.48      1062.74 o
  15    4    8         0.36      2267.66         2.55 o
  16    4    8       972.19         4.88       922.11 o
  17    4    8        22.85        96.24        64.87 o
   1    5    8        -0.61        26.63         1.74 o
   2    5    8       817.96         0.67       704.76 o
   3    5    8       459.67         1.44       351.90 o
   4    5    8     19971.34         4.00     21069.65 o
   5    5    8      1208.95         2.50      1147.36 o
   6    5    8      6054.40         2.10      6304.19 o
   7    5    8      1105.56         1.19      1143.44 o
   8    5    8       899.40         1.44      1123.19 o
   9    5    8        34.46        11.36        26.52 o
  10    5    8      1684.28         2.19      1565.50 o
  11    5    8        -1.88       329.79         0.23 o
  12    5    8      1391.29         3.39      1251.54 o
  13    5    8        90.63        15.29        80.23 o
  14    5    8      1220.10         4.08      1119.31 o
  15    5    8        37.21        24.40        47.73 o
  16    5    8        43.82        58.37        12.38 o
  17    5    8        -8.12       228.31        15.85 o
   0    6    8      1365.30         0.62      1832.41 o
   1    6    8     14089.69         2.28     12068.72 o
   2    6    8        43.30         4.12        13.12 o
   3    6    8      1929.84         0.86      2151.34 o
   4    6    8       799.76         1.82       911.60 o
   5    6    8      4933.66         1.93      5391.60 o
   6    6    8      3769.96         2.46      3793.19 o
   7    6    8       609.10         4.08       660.62 o
   8    6    8       732.24         1.37       710.92 o
   9    6    8      5237.42         2.04      4747.58 o
  10    6    8      3462.15         2.34      3557.49 o
  11    6    8        92.93         8.88        69.62 o
  12    6    8        43.43        17.22        14.41 o
  13    6    8        15.13        56.10        42.90 o
  14    6    8        10.11        68.56         4.29 o
  15    6    8        24.50        72.59        26.05 o
  16    6    8        98.01        32.60       114.59 o
   1    7    8      7924.56         1.56      7609.68 o
   2    7    8      2632.72         1.06      2105.43 o
   3    7    8     10344.92         1.96      9190.40 o
   4    7    8        -4.49        72.42         5.85 o
   5    7    8      5655.04         2.46      6027.95 o
   6    7    8       615.04         3.65       617.33 o
   7    7    8       927.81         3.53       908.80 o
   8    7    8       417.79         8.76       228.07 o
   9    7    8       247.12         1.59       222.86 o
  10    7    8       343.73         2.19       303.34 o
  11    7    8         8.64        64.32         1.45 o
  12    7    8       679.12         5.24       725.18 o
  13    7    8        66.91        12.39       120.61 o
  14    7    8       -18.32        54.17         0.81 o
  15    7    8         9.42       179.83         3.18 o
  16    7    8        17.56       156.75         3.82 o
   0    8    8        69.72         3.13       152.47 o
   1    8    8       636.05         1.06       658.84 o
   2    8    8       422.30         1.30       555.15 o
   3    8    8       290.02         3.72       398.97 o
   4    8    8       203.63         7.13       193.17 o
   5    8    8      2158.53         2.13      2365.77 o
   6    8    8        15.37        59.91        14.85 o
   7    8    8         1.72       513.02         0.18 o
   8    8    8        37.09        36.48        36.07 o
   9    8    8        11.97        86.68         0.94 o
  10    8    8       535.92         7.51       530.88 o
  11    8    8        72.59         4.80        90.71 o
  12    8    8       101.61        23.33        71.96 o
  13    8    8        13.69        63.52        32.42 o
  14    8    8       242.74        20.70       260.62 o
  15    8    8       -11.09       157.25        16.59 o
  16    8    8       341.51        19.62       258.38 o
   1    9    8       898.20         1.37       674.37 o
   2    9    8      4374.50         2.66      3921.11 o
   3    9    8       730.62         1.12       768.83 o
   4    9    8       423.12         2.25       393.90 o
   5    9    8      2996.47         1.88      3422.13 o
   6    9    8      4423.58         2.79      4132.59 o
   7    9    8       216.09         8.12       155.92 o
   8    9    8       730.62        13.76       526.62 o
   9    9    8       -12.74        72.93         6.42 o
  10    9    8        37.09        45.43        48.21 o
  11    9    8       158.26        15.05       233.35 o
  12    9    8      1886.16         5.57      1652.76 o
  13    9    8       268.30        13.99       242.99 o
  14    9    8       664.61        10.30       517.63 o
  15    9    8        -8.01       198.53         1.90 o
   0   10    8      3443.34         1.44      3430.26 o
   1   10    8       409.66         1.99       434.39 o
   2   10    8      4556.25         1.59      4360.32 o
   3   10    8       924.77         1.72      1029.80 o
   4   10    8     12508.19         3.03     11438.95 o
   5   10    8       853.22         1.10       971.24 o
   6   10    8      5789.69         3.31      5821.31 o
   7   10    8         8.53        95.84        10.42 o
   8   10    8       124.77        12.53        46.30 o
   9   10    8       149.57        12.74       188.38 o
  10   10    8      6196.84         4.08      6240.03 o
  11   10    8       783.44         5.86       685.24 o
  12   10    8       568.82         8.35       456.87 o
  13   10    8       310.11        13.62       290.58 o
  14   10    8       431.81        12.46       431.50 o
  15   10    8        -6.40       214.33         3.60 o
   1   11    8      1314.06         1.46      1533.61 o
   2   11    8      9451.73         2.66      9079.80 o
   3   11    8       691.16         1.77       522.91 o
   4   11    8      3183.22         1.64      3346.73 o
   5   11    8      5814.06         2.22      5933.09 o
   6   11    8      1130.30         1.19      1238.47 o
   7   11    8         8.35        92.16        27.36 o
   8   11    8      7322.22         3.46      7195.52 o
   9   11    8         1.35       574.08         7.71 o
  10   11    8        52.13        25.00        50.49 o
  11   11    8        -8.88       118.37         6.36 o
  12   11    8      2449.26         4.37      2404.20 o
  13   11    8        99.60        24.40       110.90 o
  14   11    8      1922.82         5.76      1894.35 o
   0   12    8      9422.58         2.86      8965.48 o
   1   12    8       219.34         4.08       113.85 o
   2   12    8      1021.44         1.80      1111.58 o
   3   12    8       864.95         2.13       941.18 o
   4   12    8      5610.01         1.93      5684.38 o
   5   12    8      3503.46         1.64      3202.37 o
   6   12    8      7944.16         2.31      8320.07 o
   7   12    8        38.81        25.40        31.50 o
   8   12    8       104.45        11.70       163.52 o
   9   12    8       523.95         4.71       466.81 o
  10   12    8      4802.49         3.69      4424.74 o
  11   12    8       272.25         9.67       327.59 o
  12   12    8      1013.79         5.20       970.52 o
  13   12    8       105.06        20.61       138.79 o
  14   12    8        25.60        65.77        18.14 o
   1   13    8      5334.84         2.10      5116.49 o
   2   13    8      5541.31         1.88      5559.43 o
   3   13    8       153.26         4.88        97.67 o
   4   13    8      9615.76         3.03      9391.18 o
   5   13    8      3950.12         1.80      4018.82 o
   6   13    8      6195.26         2.31      6207.17 o
   7   13    8       186.05         7.95       205.92 o
   8   13    8      4348.08         2.79      3982.22 o
   9   13    8       254.72         7.45       295.33 o
  10   13    8       214.33         9.18       261.36 o
  11   13    8        31.36        42.90        22.51 o
  12   13    8      1271.64         5.57      1279.54 o
  13   13    8       534.07         9.55       590.04 o
   0   14    8     10843.06         3.20     10401.64 o
   1   14    8        37.70        12.53         8.91 o
   2   14    8      2645.04         1.77      2947.03 o
   3   14    8      1261.67         2.22      1165.46 o
   4   14    8      3902.50         2.10      4125.16 o
   5   14    8       130.42         6.20       133.12 o
   6   14    8      9445.90         2.86      9123.96 o
   7   14    8       244.61         9.36       276.16 o
   8   14    8        -3.53       192.93        12.46 o
   9   14    8        -9.55       117.07         0.99 o
  10   14    8      6781.52         3.80      6739.64 o
  11   14    8       174.50        13.10       185.84 o
  12   14    8       727.38         6.66       660.62 o
   1   15    8       695.38         3.42       611.02 o
   2   15    8      7442.51         2.59      7123.06 o
   3   15    8       216.68         4.84       194.14 o
   4   15    8      8714.22         2.89      9168.23 o
   5   15    8      3189.99         2.59      2893.25 o
   6   15    8      2064.79         1.99      2196.67 o
   7   15    8       271.92         9.18       297.72 o
   8   15    8     10924.43         4.49     11019.57 o
   9   15    8         8.29       159.26         3.47 o
  10   15    8       200.51        12.32       147.37 o
  11   15    8       371.33         8.64       365.49 o
  12   15    8      1963.38         4.16      2019.25 o
   0   16    8     11620.84         3.39     12137.47 o
   1   16    8       197.96         5.29       252.46 o
   2   16    8      4006.89         2.62      3703.91 o
   3   16    8        59.91        15.44        49.34 o
   4   16    8      6400.00         2.86      6291.33 o
   5   16    8        73.10        14.59        76.95 o
   6   16    8      5930.54         3.72      5736.85 o
   7   16    8       118.81        14.21       131.52 o
   8   16    8        12.67        74.48        26.05 o
   9   16    8         7.78       150.31         2.40 o
  10   16    8      2937.64         4.45      3015.27 o
  11   16    8       154.50        16.16       177.11 o
   1   17    8       641.61         3.28       613.31 o
   2   17    8      4270.62         2.50      4162.40 o
   3   17    8        10.05        58.22         0.88 o
   4   17    8      2322.28         2.43      2359.02 o
   5   17    8      1192.32         2.96      1227.10 o
   6   17    8       738.21         4.37       755.41 o
   7   17    8       121.44        13.03        90.05 o
   8   17    8      2991.00         3.72      2962.13 o
   9   17    8        -2.04       379.08         3.60 o
  10   17    8         0.45       860.84       204.92 o
   0   18    8      5389.03         2.76      5090.03 o
   1   18    8       410.47         3.17       429.58 o
   2   18    8       353.44         4.12       402.67 o
   3   18    8        83.91         9.00       127.83 o
   4   18    8      1260.96         2.66      1151.28 o
   5   18    8         8.64        86.49         8.85 o
   6   18    8      1771.57         3.10      1758.86 o
   7   18    8       196.56        10.11       189.33 o
   8   18    8        17.14        56.85        31.37 o
   1   19    8        65.45        12.96        66.75 o
   2   19    8      1850.72         2.50      1781.25 o
   3   19    8       401.20         6.55       380.69 o
   4   19    8       458.39         4.62       457.86 o
   5   19    8        -1.61       460.10         3.87 o
   6   19    8       113.00        11.56       174.35 o
   0   20    8       303.46        11.29       320.51 o
   1   20    8        94.67        17.22       163.23 o
   2   20    8       -14.82        68.56         7.84 o
   3   20    8        26.01        46.79         5.14 o
   4   20    8        81.72        24.30       149.91 o
   1    1    9      1463.06         0.64      1296.15 o
   2    1    9      7821.63         1.39      7280.19 o
   3    1    9      4415.60         0.98      4926.24 o
   4    1    9       938.81         1.12      1202.09 o
   5    1    9       -12.60        20.98       107.04 o
   6    1    9      9177.64         2.28      9960.29 o
   7    1    9      1580.06         2.02      1178.93 o
   8    1    9      6849.22         3.28      5869.08 o
   9    1    9      1837.84         3.28      1645.24 o
  10    1    9         8.58       181.17         5.68 o
  11    1    9       726.84         5.81       532.48 o
  12    1    9      2717.54         5.20      2428.10 o
  13    1    9        22.94        61.94        37.90 o
  14    1    9       151.78        23.91       204.59 o
  15    1    9       132.94        22.75       155.92 o
  16    1    9       305.20        12.11       366.37 o
  17    1    9        39.19        47.20        37.19 o
   0    2    9     41233.36         7.45     40635.05 o
   1    2    9       442.26         0.83       480.41 o
   2    2    9       334.89         0.79       300.92 o
   3    2    9      6456.12         1.25      7031.55 o
   4    2    9      9443.95         1.80      9290.52 o
   5    2    9       228.61         1.96       161.46 o
   6    2    9       834.05         1.64      1456.65 o
   7    2    9       686.44         2.04      1006.91 o
   8    2    9       628.00         2.72       430.54 o
   9    2    9       645.67         3.84       638.79 o
  10    2    9      6648.77         3.10      6232.72 o
  11    2    9        23.14        46.51        20.90 o
  12    2    9        66.42        32.38        99.74 o
  13    2    9       120.12        14.98        94.72 o
  14    2    9       827.14         6.00       763.70 o
  15    2    9        23.72        72.42        29.33 o
  16    2    9       124.10        19.36        79.40 o
  17    2    9        -5.34       225.90         0.36 o
   1    3    9      1296.00         0.45      1392.02 o
   2    3    9      8811.58         1.44      9070.98 o
   3    3    9      2402.96         0.66      2104.37 o
   4    3    9      5198.41         1.02      5108.21 o
   5    3    9       204.78         1.61       135.27 o
   6    3    9     21523.82         4.45     19653.03 o
   7    3    9      3241.02         1.39      3432.97 o
   8    3    9     11155.58         3.61     12089.07 o
   9    3    9       327.61         5.02       235.12 o
  10    3    9        29.27        28.41        34.02 o
  11    3    9         0.94       676.00         8.50 o
  12    3    9      2673.92         3.39      2444.09 o
  13    3    9       935.14         3.80       939.05 o
  14    3    9      1968.70         3.84      1992.30 o
  15    3    9       336.36         8.76       254.30 o
  16    3    9         1.21       945.56         3.78 o
  17    3    9        17.64        94.09        38.48 o
   0    4    9     68209.77        15.37     67900.88 o
   1    4    9      3125.93         0.55      4007.09 o
   2    4    9       123.43         1.44       212.95 o
   3    4    9     10617.24         2.02      8549.64 o
   4    4    9     23040.20         4.45     23885.93 o
   5    4    9      3614.41         1.59      4092.52 o
   6    4    9     10108.29         2.34      9981.09 o
   7    4    9      1476.10         1.25      1410.21 o
   8    4    9       178.22         5.86       239.04 o
   9    4    9      1524.90         2.37      1525.46 o
  10    4    9     13740.53         4.33     14457.24 o
  11    4    9         8.76        56.70         7.33 o
  12    4    9      2348.37         3.42      2350.04 o
  13    4    9         1.69       364.43         4.78 o
  14    4    9       421.07         6.50       437.29 o
  15    4    9       270.93         8.35       294.53 o
  16    4    9      1374.93         4.88      1402.40 o
  17    4    9         1.30      1682.64         0.50 o
   1    5    9       765.63         0.32       733.31 o
   2    5    9     18939.26         2.96     19975.57 o
   3    5    9      2620.42         1.02      2391.74 o
   4    5    9      3963.96         1.42      4622.43 o
   5    5    9      2470.09         1.85      2705.91 o
   6    5    9     17902.44         4.33     17542.28 o
   7    5    9      1762.32         0.77      1643.37 o
   8    5    9      9492.60         2.79      8018.85 o
   9    5    9      2305.92         1.61      2390.60 o
  10    5    9        33.06        31.47         1.01 o
  11    5    9       577.44         4.04       494.72 o
  12    5    9      5827.80         3.03      5823.07 o
  13    5    9       857.90         3.65       715.24 o
  14    5    9      3766.28         3.28      3592.08 o
  15    5    9      1312.61         3.28      1469.93 o
  16    5    9        36.36        66.75        28.34 o
  17    5    9        31.14        83.54        90.05 o
   0    6    9    103118.05        27.14    102653.75 o
   1    6    9      2329.99         0.69      2255.64 o
   2    6    9      1763.16         0.66      1888.31 o
   3    6    9     14472.09         2.46     15178.45 o
   4    6    9     28466.44         6.00     27106.97 o
   5    6    9      1461.53         1.88      1463.73 o
   6    6    9     28012.72         6.97     28900.01 o
   7    6    9       337.82         7.18       413.90 o
   8    6    9       263.74         9.49       128.62 o
   9    6    9      3958.93         1.72      4153.45 o
  10    6    9     21609.00         6.30     20502.39 o
  11    6    9         9.55        39.82         3.30 o
  12    6    9      4397.02         2.89      4332.85 o
  13    6    9       107.54        10.63       130.99 o
  14    6    9       863.18         3.10       898.37 o
  15    6    9        37.21        53.29        20.27 o
  16    6    9      3326.98         5.34      3108.77 o
   1    7    9     10966.28         1.93      9514.95 o
   2    7    9     29863.30         5.62     31633.38 o
   3    7    9       106.50         2.40       222.52 o
   4    7    9     23586.82         5.02     23147.69 o
   5    7    9      7062.72         2.25      7148.48 o
   6    7    9      8044.30         3.13      7475.01 o
   7    7    9      1440.20         3.39      1167.83 o
   8    7    9     31371.49         8.41     32145.89 o
   9    7    9      1543.70         4.04      1427.65 o
  10    7    9       581.29         1.61       520.80 o
  11    7    9       414.12         1.54       435.84 o
  12    7    9     10983.04         4.04     10818.84 o
  13    7    9       154.26         5.29       140.15 o
  14    7    9      6938.89         4.80      6942.56 o
  15    7    9       715.03         8.29       670.17 o
  16    7    9       441.84        13.76       361.08 o
   0    8    9     55804.61        12.46     54440.44 o
   1    8    9        77.97         3.10       144.29 o
   2    8    9      6141.86         1.37      6620.47 o
   3    8    9       356.83         1.30       586.67 o
   4    8    9     14505.79         3.20     15768.63 o
   5    8    9      6683.06         2.56      5712.34 o
   6    8    9     18023.06         4.84     18429.96 o
   7    8    9        52.27        20.88        15.39 o
   8    8    9      2712.33         3.10      2465.88 o
   9    8    9      3877.55         3.35      3469.68 o
  10    8    9     14469.68         4.97     14227.18 o
  11    8    9        41.47        37.58       111.39 o
  12    8    9      6121.50         4.28      5892.16 o
  13    8    9        32.26        54.61        37.05 o
  14    8    9      1699.09         5.95      1606.98 o
  15    8    9         9.99       200.22        44.12 o
  16    8    9      3400.06         6.05      3288.07 o
   1    9    9      5230.18         1.35      5086.73 o
   2    9    9     22365.20         4.58     21914.49 o
   3    9    9       426.84         1.96       558.43 o
   4    9    9     20047.73         4.16     19730.98 o
   5    9    9       128.14         9.49       141.80 o
   6    9    9      1853.30         2.69      1787.12 o
   7    9    9      4718.32         2.69      4522.27 o
   8    9    9     18964.04         5.81     18486.56 o
   9    9    9         9.24       113.21         6.60 o
  10    9    9      1181.30         4.04      1266.32 o
  11    9    9       594.38         6.20       637.62 o
  12    9    9      6102.73         4.28      5626.94 o
  13    9    9       330.88        11.42       352.34 o
  14    9    9      4556.25         4.97      4627.15 o
  15    9    9       430.15        10.05       417.67 o
   0   10    9     39988.00         9.42     40934.20 o
   1   10    9      1796.06         1.32      1771.50 o
   2   10    9      2733.20         1.49      2618.74 o
   3   10    9        49.28         6.60         7.59 o
   4   10    9     10393.80         2.69     10615.17 o
   5   10    9       666.67         2.79       759.23 o
   6   10    9     17179.34         5.29     16476.85 o
   7   10    9       265.04         6.92       253.57 o
   8   10    9       495.95         5.11       460.33 o
   9   10    9      2450.25         2.89      2807.99 o
  10   10    9      9723.93         4.45      8969.86 o
  11   10    9       102.62        20.16       188.38 o
  12   10    9      3386.08         4.45      3241.79 o
  13   10    9         2.25       761.76         1.86 o
  14   10    9      1080.44         6.55      1125.51 o
  15   10    9        -5.06       274.23        21.64 o
   1   11    9      1292.40         1.37      1273.75 o
   2   11    9      6784.82         1.99      6804.40 o
   3   11    9       318.98         2.79       318.44 o
   4   11    9      5608.51         1.72      5475.20 o
   5   11    9        18.66         8.82         1.74 o
   6   11    9       464.83         4.49       386.58 o
   7   11    9        12.46        66.59        11.26 o
   8   11    9      5425.80         3.13      5555.98 o
   9   11    9       644.65         4.62       754.14 o
  10   11    9       157.50        12.96       140.43 o
  11   11    9        33.87        41.73        38.19 o
  12   11    9      1562.62         4.67      1522.75 o
  13   11    9       110.25        23.43        77.56 o
  14   11    9      1496.92         6.00      1449.59 o
   0   12    9      4703.22         1.69      4220.84 o
   1   12    9       368.64         2.66       469.32 o
   2   12    9        45.02         6.25        77.97 o
   3   12    9      7399.44         2.28      6592.25 o
   4   12    9       130.87         7.95        66.75 o
   5   12    9       292.07         1.99       224.94 o
   6   12    9      1513.21         2.99      1498.47 o
   7   12    9       537.31         4.54       525.03 o
   8   12    9      1240.45         2.86      1307.84 o
   9   12    9       423.12         6.00       386.58 o
  10   12    9       932.08         4.62       915.09 o
  11   12    9        62.41        26.94        75.73 o
  12   12    9       612.07         7.18       632.96 o
  13   12    9       -26.42        64.64         1.04 o
  14   12    9        29.59        74.13        93.37 o
   1   13    9      1082.41         1.49      1017.22 o
   2   13    9       459.24         2.31       387.49 o
   3   13    9       272.58         3.65       257.64 o
   4   13    9        33.41        15.05        14.23 o
   5   13    9        67.40         5.95        62.47 o
   6   13    9       856.15         1.32       730.18 o
   7   13    9        -1.69       404.81         6.42 o
   8   13    9       743.65         4.80       578.85 o
   9   13    9       116.86        13.40       149.91 o
  10   13    9       643.13         4.54       642.89 o
  11   13    9        12.04        85.93        16.97 o
  12   13    9        76.56        30.25        92.70 o
  13   13    9        17.31        93.32        60.66 o
   0   14    9       164.61         7.29       265.12 o
   1   14    9       548.03         2.53       457.86 o
   2   14    9        23.23        22.00        34.42 o
   3   14    9       694.85         2.19       667.78 o
   4   14    9      1402.50         2.04      1523.66 o
   5   14    9       101.61         6.66        71.17 o
   6   14    9       730.62         5.11       763.06 o
   7   14    9       305.55         7.40       200.97 o
   8   14    9       442.26         5.15       384.31 o
   9   14    9       215.21        11.36       263.99 o
  10   14    9       555.54         7.08       465.31 o
  11   14    9       217.56        11.83       246.98 o
  12   14    9        14.59       108.99        13.20 o
   1   15    9        11.70        38.44        12.30 o
   2   15    9        72.59        11.42         9.62 o
   3   15    9        12.60        34.34         0.13 o
   4   15    9        69.22        12.32        30.86 o
   5   15    9        20.88        25.70        29.08 o
   6   15    9        93.12         5.48       153.61 o
   7   15    9        96.83        15.52       130.73 o
   8   15    9       124.77        22.56        87.87 o
   9   15    9       381.81         7.84       396.66 o
  10   15    9        28.52        57.30        12.05 o
  11   15    9        76.04        26.83       104.42 o
   0   16    9      1267.36         2.66      1123.96 o
   1   16    9        24.01        22.00         4.53 o
   2   16    9       663.58         2.89       736.44 o
   3   16    9       402.80         3.10       428.62 o
   4   16    9      1398.01         2.53      1441.67 o
   5   16    9       340.77         3.92       449.47 o
   6   16    9      1193.70         3.96      1163.09 o
   7   16    9         9.00        98.60         5.91 o
   8   16    9        31.36        38.69        22.84 o
   9   16    9       100.20        17.89       141.53 o
  10   16    9       434.72         9.12       416.73 o
   1   17    9       124.77         6.97       117.08 o
   2   17    9      2789.95         2.07      2749.43 o
   3   17    9        86.49         9.42        99.51 o
   4   17    9       556.49         4.12       517.63 o
   5   17    9         7.84       103.63         2.66 o
   6   17    9       964.72         3.76       994.46 o
   7   17    9        50.27        25.10        39.63 o
   8   17    9       805.99         5.43       661.21 o
   9   17    9        17.31        58.98        31.50 o
   0   18    9      2295.37         2.86      2084.24 o
   1   18    9       168.74         5.29       136.07 o
   2   18    9       695.38         2.69       755.41 o
   3   18    9        49.56        16.48        55.89 o
   4   18    9      1418.28         3.13      1382.53 o
   5   18    9       104.45        11.42        88.08 o
   6   18    9      1222.90         3.39      1186.10 o
   7   18    9        29.59        35.88        24.08 o
   8   18    9        -3.72       223.80         3.22 o
   1   19    9        19.45        57.76        34.15 o
   2   19    9      2488.01         2.89      2490.07 o
   3   19    9        31.81        30.25        28.59 o
   4   19    9       827.71         3.96       767.54 o
   5   19    9        68.23        22.00        45.83 o
   6   19    9       772.28         5.24       747.16 o
   0   20    9      3179.83         3.10      3080.44 o
   1   20    9       102.21        13.10       130.20 o
   2   20    9       593.90         6.40       634.12 o
   3   20    9       230.43        10.69       135.80 o
   0    0   10     43609.97         8.29     42637.34 o
   1    0   10     21697.29         3.53     25172.67 o
   2    0   10     26334.80         4.16     28406.37 o
   3    0   10      3883.78         0.90      3636.61 o
   4    0   10     56477.52        12.53     55891.86 o
   5    0   10      3545.01         1.30      4284.23 o
   6    0   10     38025.00         8.64     36850.42 o
   7    0   10      7155.47         2.37      6975.38 o
   8    0   10      4283.70         1.90      3171.02 o
   9    0   10      1541.35         3.10      1504.74 o
  10    0   10     29306.02         8.24     29956.10 o
  11    0   10       538.70         5.06       718.34 o
  12    0   10     17284.36         7.02     16355.26 o
  13    0   10        88.36        26.52       128.36 o
  14    0   10      4162.83        16.97      4117.73 o
  15    0   10      3498.72         4.45      3720.83 o
  16    0   10      3382.59         4.71      3503.85 o
  17    0   10        76.91        39.94       110.90 o
   1    1   10        50.13         2.92        18.93 o
   2    1   10     23314.24         3.80     24817.73 o
   3    1   10      1268.07         0.77      1400.67 o
   4    1   10      9976.01         1.88      9519.47 o
   5    1   10     24307.93         4.75     22577.27 o
   6    1   10     18777.22         4.00     16994.83 o
   7    1   10      3546.20         1.74      3029.27 o
   8    1   10     27116.21         6.40     26402.83 o
   9    1   10      7408.04         2.89      7335.59 o
  10    1   10       823.69         3.84       870.15 o
  11    1   10       215.21         8.35       258.01 o
  12    1   10     13740.53         5.71     13529.23 o
  13    1   10      1519.44         4.49      1700.15 o
  14    1   10      6212.59         4.24      6062.15 o
  15    1   10      5179.68         4.28      4981.63 o
  16    1   10       679.12         7.45       663.00 o
  17    1   10      1628.93         7.51      1692.52 o
   0    2   10    123742.13        34.81    129564.75 o
   1    2   10      3496.36         0.88      2563.37 o
   2    2   10      9627.53         1.56      8198.08 o
   3    2   10     25904.90         4.49     29176.09 o
   4    2   10     29659.73         5.76     26365.23 o
   5    2   10      3975.30         1.12      3513.45 o
   6    2   10     12939.06         2.99     15568.72 o
   7    2   10     25577.60         5.66     25183.69 o
   8    2   10      3205.82         1.88      3182.76 o
   9    2   10      3801.96         2.82      3897.96 o
  10    2   10     13432.81         4.49     12982.97 o
  11    2   10       551.78         4.41       677.98 o
  12    2   10      5383.16         3.57      5821.31 o
  13    2   10      1325.69         4.08      1277.05 o
  14    2   10       528.54         6.35       488.56 o
  15    2   10       658.95         5.90       673.77 o
  16    2   10      1966.04         4.62      1946.08 o
  17    2   10       225.30        15.68       280.80 o
   1    3   10       207.94         0.77       175.88 o
   2    3   10     14891.32         2.43     13710.20 o
   3    3   10       200.51         0.88       132.05 o
   4    3   10     22931.04         4.12     23370.07 o
   5    3   10      4625.36         1.23      5006.17 o
   6    3   10     17460.98         3.92     16733.34 o
   7    3   10       564.06         1.64       464.32 o
   8    3   10     11052.32         3.17     11205.00 o
   9    3   10     12409.96         3.92     11024.43 o
  10    3   10      2266.71         2.59      1841.34 o
  11    3   10         7.78        72.42         5.79 o
  12    3   10      7423.55         3.65      6977.31 o
  13    3   10        73.27        16.89        19.44 o
  14    3   10      2637.85         3.46      2683.09 o
  15    3   10      3217.16         3.84      3148.90 o
  16    3   10        53.00        38.69       105.84 o
  17    3   10        76.39        37.09       105.37 o
   0    4   10     34767.33         6.81     34783.15 o
   1    4   10     47890.95         9.06     47838.55 o
   2    4   10     16291.97         2.72     16949.60 o
   3    4   10     27172.23         4.88     24632.12 o
   4    4   10     14407.20         2.96     15075.97 o
   5    4   10        13.84        29.70        51.81 o
   6    4   10      7910.32         1.80      7672.40 o
   7    4   10      6811.20         1.88      7074.31 o
   8    4   10      2671.86         1.64      2701.10 o
   9    4   10       957.90         2.43      1030.55 o
  10    4   10      6001.60         3.31      6304.19 o
  11    4   10        33.99        19.36        53.66 o
  12    4   10      2427.53         2.82      2193.41 o
  13    4   10       910.23         3.61       950.44 o
  14    4   10       308.35         5.95       340.70 o
  15    4   10       112.36        23.33       135.80 o
  16    4   10       989.10         6.92       995.92 o
  17    4   10       263.74        19.01       340.28 o
   1    5   10       289.00         0.35       291.37 o
   2    5   10       941.88         0.56       427.66 o
   3    5   10       970.32         0.58       636.45 o
   4    5   10      2321.31         1.56      1864.25 o
   5    5   10      5169.61         1.80      4357.26 o
   6    5   10      2139.99         2.34      2063.16 o
   7    5   10       433.47         4.28       387.95 o
   8    5   10      5952.12         2.10      5136.37 o
   9    5   10      2392.19         1.77      2335.48 o
  10    5   10        67.40         8.58        53.15 o
  11    5   10       513.93         4.28       408.27 o
  12    5   10       692.74         4.97       519.21 o
  13    5   10        -2.13       238.08         4.05 o
  14    5   10       906.61         3.92       863.34 o
  15    5   10       707.56         8.35       583.87 o
  16    5   10        10.50       165.12         0.27 o
   0    6   10      6852.53         2.28      6707.38 o
   1    6   10      2021.40         0.48      2016.13 o
   2    6   10      2673.92         0.79      3007.65 o
   3    6   10       139.24         5.48        96.99 o
   4    6   10       418.61         3.65       149.06 o
   5    6   10      7614.31         2.22      6699.80 o
   6    6   10      1778.31         2.82      1504.74 o
   7    6   10        22.00        39.44        48.05 o
   8    6   10      1311.16         3.76      1223.05 o
   9    6   10        12.60       101.20        87.65 o
  10    6   10       519.38         3.65       350.17 o
  11    6   10       228.31         3.17       199.66 o
  12    6   10       298.60         9.36       262.49 o
  13    6   10       244.61         3.88       225.29 o
  14    6   10       252.81         6.30       275.39 o
  15    6   10        63.04        36.00        96.08 o
  16    6   10        48.58        61.62        46.15 o
   1    7   10       149.82         0.81        16.31 o
   2    7   10      6096.49         1.35      6174.39 o
   3    7   10      1122.92         0.76       839.70 o
   4    7   10      7565.52         2.25      7839.54 o
   5    7   10      2200.55         1.85      1566.41 o
   6    7   10       229.83         6.40       217.71 o
   7    7   10      5228.74         2.72      4744.39 o
   8    7   10       265.36        13.10        56.23 o
   9    7   10        22.37        60.22        22.84 o
  10    7   10        36.24        40.70         8.98 o
  11    7   10         2.99       357.21        23.40 o
  12    7   10       265.04         8.24       351.03 o
  13    7   10       237.78         6.00       265.50 o
  14    7   10       -26.32        98.41         9.55 o
  15    7   10       -27.88        91.20         0.50 o
  16    7   10        34.46        63.36         2.62 o
   0    8   10      7435.61         1.56      6869.47 o
   1    8   10        12.53         7.02         0.31 o
   2    8   10       630.01         1.39       747.16 o
   3    8   10        87.80         4.33       100.90 o
   4    8   10      3967.74         1.74      4049.69 o
   5    8   10        91.58        11.29       206.25 o
   6    8   10        82.08        14.14        95.62 o
   7    8   10       253.45         8.35       128.62 o
   8    8   10         4.80       205.35        29.71 o
   9    8   10       235.62        12.18       192.85 o
  10    8   10       551.78        10.50       376.63 o
  11    8   10       480.49         7.45       499.37 o
  12    8   10       850.89         7.45       958.30 o
  13    8   10        -2.66       523.95         4.58 o
  14    8   10       200.22        17.47       215.66 o
  15    8   10         6.92       314.00        47.09 o
  16    8   10       -12.89       190.44        26.05 o
   1    9   10      1080.44         0.77      1037.24 o
   2    9   10      3931.29         1.35      3625.45 o
   3    9   10       215.80         2.04       202.94 o
   4    9   10        81.72         1.74       130.99 o
   5    9   10       504.00         2.99       685.24 o
   6    9   10       395.61         4.41       365.49 o
   7    9   10       449.86         5.57       407.33 o
   8    9   10      3039.32         3.24      3025.45 o
   9    9   10      1420.54         4.00      1296.98 o
  10    9   10        49.70        29.38        21.00 o
  11    9   10       406.43         7.62       439.23 o
  12    9   10      1780.00         5.57      1857.26 o
  13    9   10       279.89        13.84       316.79 o
  14    9   10        82.08        38.94        95.40 o
  15    9   10        64.80        45.97        80.02 o
   0   10   10     27037.22         6.00     24054.35 o
   1   10   10      4058.96         1.56      4427.82 o
   2   10   10        32.26        10.24        48.21 o
   3   10   10      5005.56         1.85      4438.61 o
   4   10   10      2031.30         1.21      2261.14 o
   5   10   10       205.35         5.71       178.66 o
   6   10   10      6489.91         2.99      6522.90 o
   7   10   10        19.27        46.92        51.81 o
   8   10   10        58.22        24.90        78.79 o
   9   10   10       529.92         7.34       581.63 o
  10   10   10      2413.76         3.92      2029.66 o
  11   10   10         8.12       131.33         0.25 o
  12   10   10       742.56         6.66       752.87 o
  13   10   10        48.86        43.30        45.99 o
  14   10   10       198.25        16.08       230.88 o
  15   10   10        85.75        29.16       111.88 o
   1   11   10      1387.56         1.14      1579.26 o
   2   11   10      3177.58         1.49      2983.58 o
   3   11   10       642.62         1.69       710.30 o
   4   11   10      1489.19         1.46      1403.27 o
   5   11   10      1883.56         2.79      2074.74 o
   6   11   10      2393.17         2.34      2464.73 o
   7   11   10       456.25         5.02       392.06 o
   8   11   10      2362.93         2.86      2109.68 o
   9   11   10      1750.59         3.31      1653.70 o
  10   11   10        -1.93       464.83        10.05 o
  11   11   10      1738.06         4.49      1611.62 o
  12   11   10      2292.49         4.93      2167.48 o
  13   11   10       102.41        31.47       104.65 o
  14   11   10       817.96         8.76       781.71 o
   0   12   10      9179.56         2.28      8830.12 o
   1   12   10       864.95         1.51       687.05 o
   2   12   10      3608.40         1.59      3601.80 o
   3   12   10      3584.42         1.90      3483.33 o
   4   12   10      4024.63         1.66      3980.76 o
   5   12   10      1114.22         1.37      1215.77 o
   6   12   10      5396.37         2.66      4871.17 o
   7   12   10       833.48         3.69       934.80 o
   8   12   10       229.83         6.60       393.44 o
   9   12   10      2847.29         3.31      2727.63 o
  10   12   10      1786.75         3.53      1818.57 o
  11   12   10        31.70        41.60        39.63 o
  12   12   10      1469.19         4.62      1394.61 o
  13   12   10       918.09         5.81       923.51 o
  14   12   10        33.41        52.42        37.19 o
   1   13   10        78.15         5.66        89.61 o
   2   13   10      6041.95         2.04      5604.39 o
   3   13   10       350.44         2.53       343.70 o
   4   13   10      2261.95         1.90      2103.31 o
   5   13   10        17.72        15.13        15.30 o
   6   13   10       421.48         3.65       303.34 o
   7   13   10        32.95        30.03        48.70 o
   8   13   10      5777.52         3.06      5764.94 o
   9   13   10      1046.52         4.12      1044.71 o
  10   13   10        17.98        56.85         2.59 o
  11   13   10      1357.92         4.08      1377.38 o
  12   13   10       941.26         6.60       917.90 o
  13   13   10       477.86         7.67       475.86 o
   0   14   10     11547.65         3.13     12150.23 o
   1   14   10      2963.71         1.64      3184.06 o
   2   14   10      3541.44         1.72      3147.60 o
   3   14   10      3858.89         1.96      3977.84 o
   4   14   10      6214.17         2.34      5656.50 o
   5   14   10       247.12         3.35       198.68 o
   6   14   10     10198.98         4.04     10686.83 o
   7   14   10      1126.27         2.96      1035.75 o
   8   14   10       132.02        11.42        85.92 o
   9   14   10      2279.11         3.72      2357.90 o
  10   14   10      3636.09         4.04      3525.81 o
  11   14   10         0.06     24872.44         5.04 o
  12   14   10      1859.33         4.93      1689.66 o
   1   15   10      3943.84         1.64      4223.85 o
   2   15   10      7763.37         2.62      7757.79 o
   3   15   10       924.16         2.40       951.15 o
   4   15   10      4732.06         2.40      4649.22 o
   5   15   10      2007.04         1.77      1883.29 o
   6   15   10      2209.00         2.62      2198.84 o
   7   15   10       285.61         6.40       329.27 o
   8   15   10      5285.29         3.35      5298.53 o
   9   15   10       848.56         4.80       813.08 o
  10   15   10         9.80       159.01        11.65 o
  11   15   10      1001.72         6.55      1029.06 o
   0   16   10     12658.50         4.08     12165.54 o
   1   16   10      1396.52         2.04      1557.27 o
   2   16   10       228.01         4.49       280.41 o
   3   16   10      3120.34         2.13      2935.74 o
   4   16   10      4254.95         2.46      4394.00 o
   5   16   10       551.78         4.37       522.91 o
   6   16   10      4790.02         2.89      4612.99 o
   7   16   10      1132.32         3.88      1116.99 o
   8   16   10        10.05        86.68        15.76 o
   9   16   10      1807.95         3.69      1706.83 o
  10   16   10      3389.57         4.24      3211.55 o
   1   17   10       538.70         2.59       677.98 o
   2   17   10      2054.81         1.96      1978.89 o
   3   17   10         1.28       242.42         9.84 o
   4   17   10      1785.06         2.43      1878.27 o
   5   17   10       246.49         6.10       268.52 o
   6   17   10       666.16         3.92       681.60 o
   7   17   10       476.99         5.81       494.72 o
   8   17   10      2285.80         3.46      2312.05 o
   9   17   10       141.61        13.62       165.90 o
   0   18   10      2940.89         2.25      2705.91 o
   1   18   10       796.93         2.22       773.32 o
   2   18   10       173.71         4.49       175.58 o
   3   18   10       316.13         4.04       252.09 o
   4   18   10      1179.92         2.66      1154.43 o
   5   18   10        96.24        12.18       110.41 o
   6   18   10       729.54         4.16       750.96 o
   7   18   10       235.01         8.76       296.92 o
   8   18   10        53.58        28.41       121.37 o
   1   19   10       441.00         4.84       434.39 o
   2   19   10      1002.36         4.97       943.31 o
   3   19   10        32.26        44.76         6.60 o
   4   19   10        41.09        38.56        53.32 o
   5   19   10       592.92         8.07       598.50 o
   6   19   10        99.40        24.11       162.05 o
   0   20   10       347.82         8.29       318.44 o
   1   20   10       181.98        13.10       226.33 o
   2   20   10        -2.34       427.66        14.23 o
   3   20   10        58.98        33.76        65.43 o
   1    1   11       315.06         1.17       194.78 o
   2    1   11      2606.10         0.71      2556.34 o
   3    1   11         7.29        14.67        11.58 o
   4    1   11      4915.41         1.25      4763.54 o
   5    1   11      2126.13         1.66      2663.94 o
   6    1   11        -0.90       350.44         0.45 o
   7    1   11      2976.79         1.46      3071.45 o
   8    1   11      1429.60         2.53      1568.25 o
   9    1   11       356.83         7.84       204.92 o
  10    1   11        20.16        40.45         0.08 o
  11    1   11       548.03         5.62       325.91 o
  12    1   11      1688.39         5.90      1515.54 o
  13    1   11        29.16        65.29        20.37 o
  14    1   11        65.12        38.56       103.95 o
  15    1   11       533.61         9.36       455.38 o
  16    1   11       242.74        12.53       266.63 o
  17    1   11       203.63        18.06       181.76 o
   0    2   11     33284.35         6.05     32253.87 o
   1    2   11      5292.56         1.14      6129.01 o
   2    2   11      9339.29         1.51      9179.31 o
   3    2   11      7160.54         1.44      6775.79 o
   4    2   11     13653.92         2.53     12437.64 o
   5    2   11      1855.02         1.08      1485.06 o
   6    2   11     13160.68         2.99     11685.33 o
   7    2   11      2531.10         2.40      2483.15 o
   8    2   11         3.46        98.41        16.69 o
   9    2   11      2447.28         2.50      2379.30 o
  10    2   11      1719.76         2.59      1872.26 o
  11    2   11        93.90        12.60        96.76 o
  12    2   11      1222.90         4.49      1338.15 o
  13    2   11       975.94         5.86      1067.27 o
  14    2   11        -1.49       742.56         1.80 o
  15    2   11       630.51         6.05       634.12 o
  16    2   11        71.40        27.46        94.05 o
  17    2   11       376.36        11.63       432.95 o
   1    3   11      1741.39         0.50      1470.82 o
   2    3   11      1349.83         0.71      1412.82 o
   3    3   11        17.98         5.34        13.20 o
   4    3   11       230.43         1.46       172.52 o
   5    3   11       355.32         1.12       340.70 o
   6    3   11       743.11         1.17       566.66 o
   7    3   11      1719.76         1.49      1995.40 o
   8    3   11      2049.37         1.72      1692.52 o
   9    3   11      5060.90         2.53      4712.56 o
  10    3   11       583.22         4.33       472.83 o
  11    3   11      2827.05         3.03      2683.09 o
  12    3   11       802.02         3.69       759.23 o
  13    3   11        12.82        59.14        34.97 o
  14    3   11        63.68        23.23        65.62 o
  15    3   11      1898.34         4.04      1976.83 o
  16    3   11         4.62       264.39         7.71 o
  17    3   11       809.40         9.36       764.98 o
   0    4   11     12620.28         2.43     13133.73 o
   1    4   11       172.66         0.79        58.34 o
   2    4   11     12053.84         1.93     12626.79 o
   3    4   11     20912.05         3.65     23084.35 o
   4    4   11      5346.53         1.06      5451.25 o
   5    4   11        64.16         9.06        22.29 o
   6    4   11      3144.97         1.12      4140.03 o
   7    4   11      4098.56         1.37      4175.85 o
   8    4   11      1523.34         1.82      1163.09 o
   9    4   11      4072.99         2.16      4435.53 o
  10    4   11       394.42         3.24       293.74 o
  11    4   11       421.89         5.34       442.63 o
  12    4   11      3335.06         2.46      3381.63 o
  13    4   11      4563.00         3.13      4720.51 o
  14    4   11         9.67        64.00         6.08 o
  15    4   11       615.04         4.93       726.43 o
  16    4   11       340.40        13.84       344.99 o
   1    5   11      1920.19         1.35      2205.35 o
   2    5   11      6090.24         1.12      5743.87 o
   3    5   11      1477.63         0.71      1980.95 o
   4    5   11      1589.62         1.44      1963.47 o
   5    5   11     18580.42         4.08     19831.89 o
   6    5   11      2866.53         1.93      3084.29 o
   7    5   11       686.96         3.92       512.38 o
   8    5   11      7693.04         2.99      8187.60 o
   9    5   11     10136.46         3.06      9739.77 o
  10    5   11        27.67        12.67         0.20 o
  11    5   11      5876.76         2.50      6223.59 o
  12    5   11      2601.00         2.59      2566.88 o
  13    5   11       152.28         7.90       137.70 o
  14    5   11       824.26         5.15       858.58 o
  15    5   11      4398.34         4.88      4211.83 o
  16    5   11         1.44      1137.71         2.09 o
   0    6   11     60683.40        14.44     60173.21 o
   1    6   11      9011.70         2.10     10434.72 o
   2    6   11     12823.30         2.16     12896.09 o
   3    6   11     26738.79         5.15     26432.92 o
   4    6   11     10491.90         2.56     11775.58 o
   5    6   11      1874.89         1.69      1917.59 o
   6    6   11     20178.20         4.88     19098.91 o
   7    6   11     12678.76         3.88     13250.69 o
   8    6   11      1493.82         3.46      1609.76 o
   9    6   11      9488.71         4.16      9035.74 o
  10    6   11      4583.29         3.72      4685.59 o
  11    6   11       274.23         2.13       228.42 o
  12    6   11      3975.30         2.07      3926.91 o
  13    6   11      4873.44         2.96      5019.28 o
  14    6   11        37.82        47.06        48.21 o
  15    6   11       802.59         8.18       771.40 o
  16    6   11       837.52         8.24       825.01 o
   1    7   11      7814.56         1.23      8590.35 o
   2    7   11      4640.33         0.98      5274.97 o
   3    7   11        16.00         5.24         8.98 o
   4    7   11     13539.65         3.17     12249.93 o
   5    7   11     20764.81         4.67     20765.03 o
   6    7   11     11575.61         3.53     11180.51 o
   7    7   11       244.30         7.84       356.26 o
   8    7   11      7049.28         3.28      6699.80 o
   9    7   11      4932.25         3.61      4838.91 o
  10    7   11       835.79         5.86       801.90 o
  11    7   11      6837.64         3.72      6758.66 o
  12    7   11      6629.22         4.04      6652.52 o
  13    7   11        29.70        58.83         7.33 o
  14    7   11      2446.29         5.06      2337.71 o
  15    7   11      3826.66         5.15      3757.63 o
  16    7   11       343.36        14.82       363.28 o
   0    8   11     31659.08         6.10     33428.25 o
   1    8   11      4009.42         0.92      4407.82 o
   2    8   11      9254.44         1.82      8751.99 o
   3    8   11     37094.76         7.90     35918.90 o
   4    8   11      9751.56         2.46      9150.51 o
   5    8   11      1934.24         2.07      2510.90 o
   6    8   11     16417.30         4.33     16724.36 o
   7    8   11      8233.75         3.46      8693.63 o
   8    8   11      4144.78         3.53      4083.64 o
   9    8   11     11820.04         4.67     12447.97 o
  10    8   11      8109.00         3.72      8573.20 o
  11    8   11       383.77         8.82       487.03 o
  12    8   11      3946.35         3.88      3654.78 o
  13    8   11      3423.42         3.96      3337.36 o
  14    8   11       322.56        12.25       355.38 o
  15    8   11       193.21        18.40       211.27 o
   1    9   11     13241.10         2.56     13146.99 o
   2    9   11      1897.47         1.19      2070.53 o
   3    9   11      2152.03         1.02      2276.57 o
   4    9   11       983.45         1.99      1013.53 o
   5    9   11     12122.01         3.24     11853.57 o
   6    9   11       880.31         3.46      1139.53 o
   7    9   11      1091.64         3.39      1190.88 o
   8    9   11      3977.82         2.92      3725.07 o
   9    9   11      7940.59         3.72      8126.98 o
  10    9   11       230.13         9.61       130.46 o
  11    9   11      2090.32         3.76      1909.49 o
  12    9   11      2616.32         4.54      2528.33 o
  13    9   11        13.18       118.81         8.30 o
  14    9   11      2055.72         4.93      1910.51 o
  15    9   11      2373.64         5.52      2269.95 o
   0   10   11     10120.36         2.53      9101.86 o
   1   10   11     13644.58         3.20     13373.53 o
   2   10   11      4320.43         1.42      4494.29 o
   3   10   11     27755.56         6.45     27347.58 o
   4   10   11      6897.30         1.99      6812.04 o
   5   10   11        10.96        58.06         3.82 o
   6   10   11      6427.23         2.92      6580.98 o
   7   10   11      5422.85         2.82      6008.20 o
   8   10   11      1709.82         3.35      1562.75 o
   9   10   11      3560.51         3.69      3148.90 o
  10   10   11      4097.28         3.50      3880.64 o
  11   10   11       917.48         5.11       816.39 o
  12   10   11      1680.18         4.54      1631.19 o
  13   10   11      2085.75         4.84      1923.68 o
  14   10   11       354.19        12.04       351.03 o
  15   10   11         4.97       302.76         2.85 o
   1   11   11      6206.29         1.66      6161.66 o
   2   11   11      2015.11         1.44      1801.83 o
   3   11   11         4.58        56.70         0.77 o
   4   11   11      2241.08         1.25      2241.37 o
   5   11   11     14786.56         4.88     14243.75 o
   6   11   11      4438.22         2.43      4503.61 o
   7   11   11       754.05         3.28       833.00 o
   8   11   11       824.26         3.57       796.02 o
   9   11   11      2639.90         3.06      2306.48 o
  10   11   11        47.06        28.09        66.94 o
  11   11   11      1517.10         4.58      1579.26 o
  12   11   11      2569.48         5.90      2789.62 o
  13   11   11        91.20        23.23       101.13 o
  14   11   11       609.60         7.84       587.79 o
   0   12   11       203.63         3.10        97.90 o
   1   12   11      5789.69         1.80      4731.64 o
   2   12   11       718.78         1.69       551.34 o
   3   12   11      3347.78         1.61      3163.20 o
   4   12   11        53.73         8.24        91.82 o
   5   12   11       402.00         3.65       409.67 o
   6   12   11        73.44        14.67        87.65 o
   7   12   11      1066.02         2.82       910.90 o
   8   12   11       223.80         7.08       218.39 o
   9   12   11      1165.54         4.62      1145.79 o
  10   12   11       208.22         9.86       181.76 o
  11   12   11       140.19        12.32       179.90 o
  12   12   11        88.74        22.37        95.85 o
  13   12   11       127.69        19.80       135.53 o
   1   13   11        73.27         4.62       105.37 o
   2   13   11      1726.40         1.39      1835.39 o
   3   13   11       232.26         3.17       212.28 o
   4   13   11       425.60         1.99       497.30 o
   5   13   11       718.24         1.44       836.35 o
   6   13   11       227.10         6.20       280.80 o
   7   13   11        19.45        38.44         0.15 o
   8   13   11        11.29        71.23        31.76 o
   9   13   11        30.47        40.45        31.76 o
  10   13   11       281.90         8.07       272.33 o
  11   13   11         6.92       148.84        50.49 o
  12   13   11       613.06         8.76       616.76 o
  13   13   11       273.90        12.18       326.33 o
   0   14   11      2306.88         1.61      1938.94 o
   1   14   11        24.30        16.56         2.97 o
   2   14   11       381.03         2.86       318.85 o
   3   14   11        74.82        15.05        21.64 o
   4   14   11        31.25        15.84        22.40 o
   5   14   11       371.72         1.96       494.72 o
   6   14   11        25.91        33.29         1.23 o
   7   14   11       193.77         7.45       221.14 o
   8   14   11       390.85         6.00       457.86 o
   9   14   11       -13.10        98.41        20.16 o
  10   14   11       568.82         8.01       604.18 o
  11   14   11       185.78        15.68       173.44 o
  12   14   11       118.81        20.61       129.41 o
   1   15   11       191.55         5.29       234.05 o
   2   15   11        34.93        13.76        22.18 o
   3   15   11        75.86         7.45        38.91 o
   4   15   11        33.64        17.22        42.60 o
   5   15   11       227.41         9.24       230.18 o
   6   15   11       129.28         9.92       123.94 o
   7   15   11         9.12        77.44        16.97 o
   8   15   11        24.50        36.24         0.07 o
   9   15   11       135.49        17.22       140.98 o
  10   15   11         1.64       631.52         4.05 o
  11   15   11       242.42        17.14       272.33 o
   0   16   11      2064.79         2.02      2140.62 o
   1   16   11       419.84         3.28       333.48 o
   2   16   11        62.88         8.07        73.53 o
   3   16   11       823.69         2.25       922.11 o
   4   16   11       569.78         2.82       589.47 o
   5   16   11        11.02        65.29        20.06 o
   6   16   11       948.02         3.57       861.30 o
   7   16   11       167.18        10.76       142.63 o
   8   16   11         6.40       100.20         2.48 o
   9   16   11       190.44        12.39       217.03 o
  10   16   11       244.61        11.97       243.35 o
   1   17   11       693.27         2.34       691.92 o
   2   17   11       986.59         1.80      1032.03 o
   3   17   11       143.52         4.54       158.24 o
   4   17   11       102.82         8.18       104.18 o
   5   17   11       441.00         4.80       412.49 o
   6   17   11       135.72         8.94       149.63 o
   7   17   11       309.76         6.50       331.37 o
   8   17   11       242.74         7.78       281.57 o
   9   17   11       687.49         5.95       643.48 o
   0   18   11      2346.43         3.35      2618.74 o
   1   18   11       290.70         7.13       333.90 o
   2   18   11        63.36        13.91        26.52 o
   3   18   11      1811.35         4.37      1606.05 o
   4   18   11      1344.69         4.71      1190.09 o
   5   18   11       180.10        12.74       171.92 o
   6   18   11       864.36         7.08       844.40 o
   7   18   11       649.23         7.73       592.85 o
   1   19   11       654.34         3.65       707.84 o
   2   19   11      1107.56         4.80       970.52 o
   3   19   11       139.24        15.52       146.81 o
   4   19   11       225.60        11.97       248.07 o
   5   19   11       895.21         6.15       968.36 o
   0   20   11      1891.38         3.17      1896.37 o
   1   20   11      1042.00         3.53      1141.88 o
   2   20   11       175.30        11.83       121.63 o
   0    0   12     44259.74         8.47     46093.09 o
   1    0   12     62325.12        13.54     52869.65 o
   2    0   12      8161.32         1.44      8322.19 o
   3    0   12    143307.67        44.62    150528.20 o
   4    0   12      5655.04         1.46      4293.33 o
   5    0   12        43.69         8.76        23.51 o
   6    0   12     28234.08         6.30     26610.08 o
   7    0   12     27079.99         6.40     29160.28 o
   8    0   12      5135.16         2.37      5201.27 o
   9    0   12     16913.00         4.49     17082.44 o
  10    0   12      2953.92         2.79      2737.31 o
  11    0   12       225.90         9.30       195.43 o
  12    0   12      2626.56         2.82      2715.55 o
  13    0   12     11582.06         5.11     11068.22 o
  14    0   12        14.75        78.50        31.89 o
  15    0   12      2589.79         4.67      3045.85 o
  16    0   12       700.66         8.94       709.68 o
  17    0   12      1592.01         7.29      1615.34 o
   1    1   12     19712.16         3.28     20948.87 o
   2    1   12      3999.30         0.94      4057.06 o
   3    1   12       435.56         1.21       307.38 o
   4    1   12      9664.86         1.96      9172.66 o
   5    1   12     57950.93        13.54     55209.98 o
   6    1   12      3053.67         1.39      3276.14 o
   7    1   12      5016.89         1.90      4906.77 o
   8    1   12      1126.27         2.31      1092.37 o
   9    1   12     19518.88         5.34     17961.66 o
  10    1   12        13.69        56.85        32.81 o
  11    1   12      6340.94         3.20      6100.05 o
  12    1   12       578.40         4.93       581.08 o
  13    1   12      1153.28         4.08      1323.79 o
  14    1   12      3503.46         3.31      3389.71 o
  15    1   12      4530.64         4.37      4383.27 o
  16    1   12      1739.72         5.90      1837.37 o
  17    1   12      4675.82         5.57      4731.64 o
   0    2   12     49974.60        10.11     46008.66 o
   1    2   12     24295.46         4.08     29800.08 o
   2    2   12      9080.18         1.51      9898.02 o
   3    2   12     45050.06         9.12     38109.48 o
   4    2   12        16.16        16.81        31.89 o
   5    2   12      4158.96         1.59      5224.66 o
   6    2   12     32750.14         7.29     29461.43 o
   7    2   12     19996.79         4.75     19214.23 o
   8    2   12      3241.02         1.93      3103.61 o
   9    2   12     10056.08         3.35     10818.84 o
  10    2   12         5.11       134.10         3.05 o
  11    2   12       212.58         8.35       158.24 o
  12    2   12      4227.60         3.28      4098.44 o
  13    2   12      4890.20         3.65      4932.74 o
  14    2   12       601.23         5.57       627.73 o
  15    2   12      1003.62         5.66      1006.17 o
  16    2   12       150.31        18.32       178.35 o
  17    2   12       997.93        11.56       923.51 o
   1    3   12     15742.72         2.46     16319.76 o
   2    3   12        -1.02        10.96        27.00 o
   3    3   12       915.67         0.94      1056.71 o
   4    3   12      2905.21         1.08      2316.50 o
   5    3   12     45143.50        10.11     41616.01 o
   6    3   12        82.08         6.97        87.00 o
   7    3   12        25.50        10.56        48.86 o
   8    3   12      2660.50         1.96      2415.57 o
   9    3   12      7470.14         2.82      8126.98 o
  10    3   12      1043.29         3.42      1020.17 o
  11    3   12      6481.86         2.99      5986.69 o
  12    3   12       163.07         8.35       194.46 o
  13    3   12         1.85       587.58        10.20 o
  14    3   12      1401.75         3.61      1258.10 o
  15    3   12      2879.40         3.84      3007.65 o
  16    3   12       611.57         9.24       587.23 o
  17    3   12      1217.31         8.41      1163.88 o
   0    4   12      5444.96         1.46      4768.33 o
   1    4   12     20808.06         3.39     17591.36 o
   2    4   12      1885.30         0.66      1978.89 o
   3    4   12     26150.12         4.84     29632.50 o
   4    4   12       496.84         0.90       489.08 o
   5    4   12        97.81         1.35       109.69 o
   6    4   12     14163.38         2.99     13075.44 o
   7    4   12      6212.59         1.82      6678.97 o
   8    4   12        72.42         4.04        93.15 o
   9    4   12      5949.04         2.89      5938.44 o
  10    4   12        -3.35       139.48         0.69 o
  11    4   12       853.81         3.84       959.02 o
  12    4   12      2125.21         2.50      2232.61 o
  13    4   12      2952.84         3.42      2800.64 o
  14    4   12       252.49         5.66       228.77 o
  15    4   12         2.69       605.16        16.22 o
  16    4   12       199.66        20.79       231.58 o
   1    5   12     11761.40         2.43     11411.74 o
   2    5   12      9972.02         1.82      9689.58 o
   3    5   12      4391.71         1.06      3853.29 o
   4    5   12       446.48         1.88       305.36 o
   5    5   12      4338.86         2.16      4776.33 o
   6    5   12      1819.02         2.16      1726.01 o
   7    5   12      3032.70         2.59      2632.97 o
   8    5   12       -30.58        41.47        11.97 o
   9    5   12      4201.63         1.80      3840.37 o
  10    5   12       258.89         2.40       346.71 o
  11    5   12       843.32         2.34       893.52 o
  12    5   12       132.71         6.00       189.01 o
  13    5   12         8.29        49.42         0.08 o
  14    5   12       311.52         5.81       300.12 o
  15    5   12      1497.69         7.78      1405.00 o
  16    5   12        97.02        33.41        96.53 o
   0    6   12     11401.97         2.56      8282.12 o
   1    6   12      2081.18         2.22      2365.77 o
   2    6   12        43.96         2.13        59.58 o
   3    6   12       650.76         0.74       660.02 o
   4    6   12      2714.41         1.61      2558.68 o
   5    6   12        54.76        12.04        29.84 o
   6    6   12       543.36         4.00       880.42 o
   7    6   12       582.74         5.57       682.81 o
   8    6   12       649.23         4.84       672.57 o
   9    6   12      1301.04         5.15      1007.64 o
  10    6   12        -7.51       144.48        10.73 o
  11    6   12       566.44         6.35       466.81 o
  12    6   12        49.56        15.84        37.90 o
  13    6   12      1096.27         6.25      1020.17 o
  14    6   12       131.33        21.53       124.45 o
  15    6   12       257.60        15.76       197.70 o
  16    6   12        90.06        31.14        89.83 o
   1    7   12       913.85         2.19       961.17 o
   2    7   12       250.27         0.77       325.08 o
   3    7   12       162.05         1.54       150.76 o
   4    7   12         4.20        89.49         0.08 o
   5    7   12        22.56       187.69        66.56 o
   6    7   12       246.49         6.35       193.81 o
   7    7   12       297.22         7.02       212.62 o
   8    7   12      4383.76         3.28      4387.87 o
   9    7   12      1102.24         5.48       959.02 o
  10    7   12       477.86         6.71       592.29 o
  11    7   12        40.07        46.92        36.07 o
  12    7   12       504.45         9.80       408.27 o
  13    7   12       127.24        22.47       176.50 o
  14    7   12        87.24        25.70       100.90 o
  15    7   12       -18.23       121.44         3.43 o
  16    7   12        90.44        34.93       110.66 o
   0    8   12      7901.43         2.22      7367.34 o
   1    8   12      1655.68         2.50      1264.68 o
   2    8   12       298.25         1.14       271.95 o
   3    8   12      4696.36         1.39      4141.52 o
   4    8   12       541.96         2.10       558.43 o
   5    8   12       212.58         6.20        86.79 o
   6    8   12       986.59         3.31      1043.96 o
   7    8   12      1167.59         3.69      1247.45 o
   8    8   12      3397.72         3.03      3244.42 o
   9    8   12        -4.62       226.50         4.53 o
  10    8   12       516.65         6.97       475.35 o
  11    8   12        29.38        45.97         6.36 o
  12    8   12        -5.86       248.38        13.04 o
  13    8   12        11.83       162.05         8.30 o
  14    8   12        -3.88       344.84        20.37 o
  15    8   12        37.21        67.24        51.81 o
   1    9   12      2857.97         1.44      2569.23 o
   2    9   12      1911.44         0.96      1936.90 o
   3    9   12       827.14         1.23       728.30 o
   4    9   12       378.30         2.62       288.61 o
   5    9   12      1369.74         2.69      1347.48 o
   6    9   12      1288.09         3.03      1274.57 o
   7    9   12        40.07        29.38        58.34 o
   8    9   12       758.45         5.06       665.39 o
   9    9   12      1397.26         4.80      1254.00 o
  10    9   12        46.24        29.16        38.48 o
  11    9   12       206.50        13.76       115.08 o
  12    9   12       846.81         6.30       850.46 o
  13    9   12        32.04        55.95        17.74 o
  14    9   12         3.57       451.56        18.63 o
  15    9   12       113.00        35.76       101.37 o
   0   10   12      5853.78         1.42      5789.56 o
   1   10   12     10114.32         2.22      8793.18 o
   2   10   12      1822.44         2.92      1667.85 o
   3   10   12      5969.11         1.96      6762.46 o
   4   10   12      2970.25         0.96      2793.29 o
   5   10   12         5.81        92.74         0.99 o
   6   10   12       510.76         4.00       512.90 o
   7   10   12      5680.64         3.13      5672.17 o
   8   10   12       230.13         7.24       256.89 o
   9   10   12      1524.90         4.16      1275.40 o
  10   10   12       274.23        10.37       349.73 o
  11   10   12        70.22        24.11        50.65 o
  12   10   12        48.86        53.88        56.93 o
  13   10   12       614.05        10.96       564.46 o
  14   10   12        43.16        48.58        47.73 o
   1   11   12      6099.61         1.49      6192.59 o
   2   11   12        63.04         5.02        77.35 o
   3   11   12       140.90         3.17       132.32 o
   4   11   12       310.11         1.30       325.91 o
   5   11   12     10916.07         3.50     10619.94 o
   6   11   12       175.83         6.81       134.46 o
   7   11   12        61.78        16.08        64.69 o
   8   11   12       307.30         6.25       385.22 o
   9   11   12      2025.90         3.42      1847.30 o
  10   11   12        57.76        27.04        88.95 o
  11   11   12      2757.30         3.69      2736.10 o
  12   11   12       877.34         6.55       891.44 o
  13   11   12         7.90       216.68        15.03 o
  14   11   12        -0.98      1290.96         9.12 o
   0   12   12      3379.10         1.39      3744.87 o
   1   12   12      4703.22         1.56      5009.44 o
   2   12   12       388.48         1.96       328.43 o
   3   12   12     12807.45         3.35     12293.51 o
   4   12   12      1062.76         1.51      1046.96 o
   5   12   12       115.13         8.18        76.34 o
   6   12   12      1969.58         2.31      1956.30 o
   7   12   12      3497.54         2.50      3095.87 o
   8   12   12       628.00         4.04       507.15 o
   9   12   12      5976.84         3.88      6418.64 o
  10   12   12       115.35        13.76        89.61 o
  11   12   12       298.25         8.07       349.73 o
  12   12   12       746.93         5.76       695.57 o
  13   12   12      2675.99         4.49      2575.10 o
   1   13   12      6433.64         1.88      6466.94 o
   2   13   12       204.20         2.92       148.21 o
   3   13   12      1414.51         1.37      1301.15 o
   4   13   12        65.12         5.66        36.07 o
   5   13   12      6732.20         2.76      6669.52 o
   6   13   12       250.91         5.11       309.01 o
   7   13   12      1658.12         2.34      1787.12 o
   8   13   12       110.46        10.50        35.38 o
   9   13   12      2523.05         3.20      2557.51 o
  10   13   12        36.00        33.41        36.07 o
  11   13   12      3685.70         4.20      3521.68 o
  12   13   12       624.50         6.92       591.72 o
  13   13   12        -7.18       181.17         7.71 o
   0   14   12      3947.61         4.04      3272.17 o
   1   14   12      5804.92         1.85      6385.31 o
   2   14   12      1043.94         1.77      1134.07 o
   3   14   12     12651.75         3.46     11924.23 o
   4   14   12      1537.42         3.50      1537.24 o
   5   14   12        61.15         1.80        80.85 o
   6   14   12      3386.08         2.43      3155.40 o
   7   14   12      2725.88         2.53      2792.07 o
   8   14   12       350.81         5.71       414.37 o
   9   14   12      4125.49         3.84      3892.18 o
  10   14   12       859.66         5.43       894.90 o
  11   14   12        79.92        30.58       114.09 o
  12   14   12       497.74         9.18       541.60 o
   1   15   12      6491.52         2.22      6713.07 o
   2   15   12       578.40         2.34       550.25 o
   3   15   12       709.16         1.46       813.74 o
   4   15   12         4.28        61.78         0.50 o
   5   15   12     10434.62         3.17     10572.29 o
   6   15   12       568.82         3.69       653.50 o
   7   15   12      1195.08         2.76      1122.41 o
   8   15   12       549.90         4.88       521.85 o
   9   15   12      1927.21         3.76      1792.02 o
  10   15   12        51.41        36.00        80.23 o
  11   15   12      3710.03         4.37      3611.53 o
   0   16   12       379.08         2.56       373.50 o
   1   16   12      4876.23         1.88      4698.27 o
   2   16   12       394.82         2.92       370.37 o
   3   16   12      7114.92         2.43      7010.22 o
   4   16   12       569.30         2.04       639.96 o
   5   16   12       254.40         6.00       209.25 o
   6   16   12       536.85         4.16       509.24 o
   7   16   12      2775.18         2.79      2674.70 o
   8   16   12        -0.71      1130.98         2.06 o
   9   16   12      2988.81         3.92      2970.96 o
  10   16   12       342.62         8.58       323.00 o
   1   17   12      1243.97         1.37      1381.67 o
   2   17   12       234.40         2.69       354.51 o
   3   17   12        23.52        16.97        37.62 o
   4   17   12        10.76        41.47        12.62 o
   5   17   12      3241.02         2.72      3362.82 o
   6   17   12       123.88        10.05       165.01 o
   7   17   12       631.01         4.00       694.96 o
   8   17   12        84.09        16.56        81.48 o
   9   17   12       796.37         5.48       821.69 o
   0   18   12       316.48         5.66       300.12 o
   1   18   12       369.02         6.40       378.88 o
   2   18   12        28.09        23.81        28.21 o
   3   18   12      2699.84         4.04      2576.27 o
   4   18   12       250.27        12.32       190.93 o
   5   18   12        80.10        31.02        78.17 o
   6   18   12        61.78        34.11        61.93 o
   7   18   12       859.66         7.45       807.81 o
   1   19   12       477.42         5.43       454.89 o
   2   19   12         8.47       150.06         0.88 o
   3   19   12        -1.64       920.52         8.57 o
   4   19   12        16.24       113.00         4.58 o
   5   19   12      1009.97         6.35       964.04 o
   0   20   12        22.28        93.90         9.33 o
   1   20   12        38.69        52.42        13.97 o
   1    1   13     28052.90         5.15     26050.50 o
   2    1   13       863.77         0.98       807.16 o
   3    1   13     12954.99         2.46     11815.80 o
   4    1   13       541.96         1.77       333.48 o
   5    1   13     11679.12         2.99     11335.22 o
   6    1   13       196.00         3.88       253.20 o
   7    1   13         6.40        61.00         3.65 o
   8    1   13      1813.06         2.04      1322.95 o
   9    1   13      1324.23         3.42      1528.18 o
  10    1   13       544.29         4.20       308.60 o
  11    1   13       349.69         6.97       283.13 o
  12    1   13        12.74        61.62        39.49 o
  13    1   13       198.53        10.43       191.25 o
  14    1   13       -10.50        99.60         0.58 o
  15    1   13       330.51        10.43       388.40 o
  16    1   13       106.09        19.98       128.88 o
  17    1   13        67.24        50.55        55.37 o
   0    2   13      6313.89         1.30      5172.93 o
   1    2   13     11098.62         2.02     10425.26 o
   2    2   13     12483.59         2.25     12530.74 o
   3    2   13     10104.27         2.16     10927.44 o
   4    2   13      1357.92         1.14      1047.71 o
   5    2   13      1611.22         1.64      1461.96 o
   6    2   13      4213.31         2.04      4238.91 o
   7    2   13      1229.20         1.85      1246.63 o
   8    2   13       972.82         2.69       773.32 o
   9    2   13      1291.68         4.08      1392.02 o
  10    2   13       622.00         3.72       718.34 o
  11    2   13       289.68         7.78       238.68 o
  12    2   13       278.89         6.50       250.63 o
  13    2   13       696.96         5.48       469.82 o
  14    2   13       175.83        10.96       175.88 o
  15    2   13        -7.13       143.28         0.75 o
  16    2   13        61.15        26.01        38.76 o
   1    3   13     17195.08         2.92     18173.21 o
   2    3   13      1548.42         1.10      1520.04 o
   3    3   13         4.41        16.08         6.96 o
   4    3   13      1102.90         1.21      1065.76 o
   5    3   13     16035.16         3.57     16643.64 o
   6    3   13       203.06         3.53       278.09 o
   7    3   13       312.94         3.35       304.15 o
   8    3   13       816.82         2.10       718.96 o
   9    3   13       608.61         4.12       619.63 o
  10    3   13         9.36        64.16         7.84 o
  11    3   13      3898.75         2.79      3816.03 o
  12    3   13       476.99         4.24       506.63 o
  13    3   13       621.01         5.52       617.33 o
  14    3   13        -9.55       102.21         0.94 o
  15    3   13      2741.57         3.65      2779.85 o
  16    3   13        51.27        44.36        59.94 o
   0    4   13      3165.19         0.52      2004.71 o
   1    4   13     30870.49         5.71     31604.57 o
   2    4   13      5625.00         1.12      4927.87 o
   3    4   13     22794.96         4.49     23593.51 o
   4    4   13      5269.31         1.19      4832.48 o
   5    4   13      3752.79         1.08      4024.69 o
   6    4   13      4641.70         1.42      4186.33 o
   7    4   13      7225.00         1.99      8362.35 o
   8    4   13      1761.48         1.32      2131.00 o
   9    4   13     17137.43         5.02     15759.91 o
  10    4   13      1147.85         2.28       916.49 o
  11    4   13       375.97         3.42       318.02 o
  12    4   13       250.91         5.76       222.17 o
  13    4   13      4124.21         3.13      4049.69 o
  14    4   13      1564.20         2.69      1434.65 o
  15    4   13       315.77        11.97       287.82 o
  16    4   13        26.73        83.91         0.16 o
   1    5   13     23519.29         4.88     24744.86 o
   2    5   13     12685.52         2.19     11677.83 o
   3    5   13        25.20         6.00        48.53 o
   4    5   13      2219.35         1.39      2796.96 o
   5    5   13     25198.39         5.76     24494.28 o
   6    5   13        41.86        16.73         4.58 o
   7    5   13      1055.60         2.92      1243.37 o
   8    5   13      5754.74         2.62      5574.98 o
   9    5   13      4126.78         3.46      4119.21 o
  10    5   13        73.62         3.65       119.09 o
  11    5   13      6263.14         2.96      5585.35 o
  12    5   13        34.57        19.18        30.73 o
  13    5   13       385.73         2.96       417.20 o
  14    5   13        11.09       117.51        29.84 o
  15    5   13      5087.97         5.15      4940.88 o
  16    5   13       -12.04       162.05         0.06 o
   0    6   13       430.15         3.13       351.47 o
   1    6   13     47489.13        11.16     45207.92 o
   2    6   13      9256.36         1.64      8902.03 o
   3    6   13     41807.98         9.12     42575.24 o
   4    6   13       857.32         1.72       633.54 o
   5    6   13       319.34         2.89       295.73 o
   6    6   13      1132.32         2.46      1352.58 o
   7    6   13     13907.48         3.92     13783.47 o
   8    6   13      3108.06         2.82      2806.76 o
   9    6   13     16509.68         5.52     16856.32 o
  10    6   13       765.63         5.86       925.63 o
  11    6   13        72.59        23.62       115.08 o
  12    6   13       526.24         6.55       473.84 o
  13    6   13      8517.44         4.80      8288.44 o
  14    6   13      1185.42         5.57      1180.52 o
  15    6   13       742.02         8.64       697.41 o
  16    6   13       247.75        15.52       220.45 o
   1    7   13     16430.11         3.80     17221.88 o
   2    7   13       972.19         0.46      1169.42 o
   3    7   13       111.72         2.04        14.85 o
   4    7   13      3651.78         1.56      3106.19 o
   5    7   13     37183.41         9.00     36761.61 o
   6    7   13       870.84         2.86       490.10 o
   7    7   13     13023.37         4.20     12280.69 o
   8    7   13       338.93         6.92       212.62 o
   9    7   13     11642.41         4.37     11745.46 o
  10    7   13       561.69         5.95       685.84 o
  11    7   13     12519.37         5.11     12234.56 o
  12    7   13      1974.02         4.71      2170.71 o
  13    7   13        26.11        64.64         7.84 o
  14    7   13        -1.44      1081.75         9.98 o
  15    7   13      3923.77         4.67      4002.70 o
   0    8   13       121.88        10.24        40.51 o
   1    8   13     20223.68         4.58     19620.60 o
   2    8   13      2619.39         0.72      3182.76 o
   3    8   13     28869.41         5.90     28363.47 o
   4    8   13        60.84         6.97        11.73 o
   5    8   13      1804.55         2.56      1712.57 o
   6    8   13      5122.26         2.37      4723.69 o
   7    8   13     13202.01         4.58     13165.57 o
   8    8   13      1340.29         3.42      1111.58 o
   9    8   13     13165.27         4.80     12848.82 o
  10    8   13        19.36        53.73         0.99 o
  11    8   13       793.55         4.80       661.81 o
  12    8   13       421.07         8.88       420.52 o
  13    8   13      7619.54         4.75      7704.87 o
  14    8   13       116.64        19.01        84.00 o
  15    8   13       502.21        11.76       445.07 o
   1    9   13     23586.82         6.00     22922.87 o
   2    9   13      1810.50         0.90      1950.16 o
   3    9   13      2082.10         1.00      1964.50 o
   4    9   13       135.02         5.95       117.83 o
   5    9   13     33503.64         9.06     33788.91 o
   6    9   13      1867.97         2.19      1731.78 o
   7    9   13      6436.85         3.28      6515.43 o
   8    9   13      1150.57         3.88      1095.43 o
   9    9   13      7992.36         3.96      7962.98 o
  10    9   13         5.48       141.37        16.88 o
  11    9   13      7738.72         4.08      7597.58 o
  12    9   13       796.37         5.38       990.09 o
  13    9   13        17.47       112.36        17.26 o
  14    9   13        22.00       103.23        48.05 o
  15    9   13      2031.30         5.86      2034.88 o
   0   10   13       846.81         2.66       957.58 o
   1   10   13     11233.88         2.19     10619.94 o
   2   10   13       156.00         1.96       141.53 o
   3   10   13     21936.57         4.97     21140.26 o
   4   10   13        12.89        31.02        13.20 o
   5   10   13        45.83        16.48        53.32 o
   6   10   13       307.30         4.24       231.58 o
   7   10   13     12492.53         4.12     11851.05 o
   8   10   13       919.91         3.61      1125.51 o
   9   10   13      5947.49         3.53      6033.35 o
  10   10   13        33.06        42.90        58.16 o
  11   10   13      1171.69         4.45      1249.09 o
  12   10   13       131.56        18.84        90.71 o
  13   10   13      4542.76         4.49      4677.67 o
  14   10   13       117.29        22.94       154.76 o
   1   11   13      3505.82         1.04      3498.37 o
   2   11   13       421.89         1.64       369.48 o
   3   11   13      1064.72         1.21      1043.22 o
   4   11   13       969.08         0.85      1058.22 o
   5   11   13      6076.20         2.50      5895.71 o
   6   11   13        27.98        19.01        40.51 o
   7   11   13      1292.40         3.03      1258.10 o
   8   11   13        38.19        27.46        39.34 o
   9   11   13      3858.89         3.06      3729.31 o
  10   11   13        56.55        22.85        83.79 o
  11   11   13      1791.83         4.28      1623.72 o
  12   11   13       243.98        11.90       276.93 o
  13   11   13       133.17        16.65       148.78 o
  14   11   13         4.54       293.78         2.97 o
   0   12   13      8706.76         1.93      7678.49 o
   1   12   13       257.92         1.49       269.66 o
   2   12   13       692.74         1.10       517.11 o
   3   12   13      1343.96         1.21      1221.43 o
   4   12   13       114.92         3.42       136.89 o
   5   12   13       214.04         4.93       216.34 o
   6   12   13      1116.23         2.10       992.27 o
   7   12   13      1280.21         2.69      1387.70 o
   8   12   13        53.00        19.36        75.94 o
   9   12   13       595.36         6.10       426.71 o
  10   12   13       127.46        13.76        84.00 o
  11   12   13       285.95         8.07       316.79 o
  12   12   13        18.58        63.52        31.11 o
  13   12   13       718.24         7.95       644.66 o
   1   13   13        25.81        11.29         1.04 o
   2   13   13      1730.56         1.12      1846.31 o
   3   13   13       577.44         1.66       663.60 o
   4   13   13       243.05         2.96       216.34 o
   5   13   13       174.77        16.24        13.97 o
   6   13   13       175.03         6.40       165.90 o
   7   13   13       156.00         7.90        92.93 o
   8   13   13        35.28        26.83        41.55 o
   9   13   13        -3.92       190.16        14.06 o
  10   13   13       187.14         9.92       193.81 o
  11   13   13        10.37       186.60         3.56 o
  12   13   13       150.06        15.92       147.09 o
   0   14   13        64.16         6.81        17.84 o
   1   14   13       242.42         1.88       309.01 o
   2   14   13         9.36        13.18         7.97 o
   3   14   13        34.11        13.03        19.75 o
   4   14   13       207.65         2.50       246.61 o
   5   14   13        97.81         9.61       130.20 o
   6   14   13         0.88       549.43        13.89 o
   7   14   13       150.80         8.64       126.79 o
   8   14   13        84.27        16.89        89.61 o
   9   14   13       111.30        18.58       154.19 o
  10   14   13        74.48        27.14        92.93 o
  11   14   13        -5.52       243.67         2.09 o
  12   14   13        14.29        89.49        34.29 o
   1   15   13        39.94         8.35        23.40 o
   2   15   13         9.00        13.76        25.81 o
   3   15   13        21.72        15.21        16.88 o
   4   15   13       173.19         3.80       215.32 o
   5   15   13        24.50        26.01         9.62 o
   6   15   13       223.50         5.20       240.11 o
   7   15   13        94.87        13.32       122.65 o
   8   15   13        -9.92        84.09         0.55 o
   9   15   13        76.91        18.75        87.00 o
  10   15   13        30.47        51.98        98.82 o
  11   15   13       139.00        18.15       190.61 o
   0   16   13      1183.36         1.77      1231.16 o
   1   16   13       397.20         2.16       389.77 o
   2   16   13        -1.69       124.32         0.53 o
   3   16   13      1873.16         1.85      1816.59 o
   4   16   13        38.69        17.47        17.65 o
   5   16   13        51.12        10.82        56.41 o
   6   16   13       367.49         5.15       448.00 o
   7   16   13       949.87         3.72       987.17 o
   8   16   13        22.75        46.65        24.42 o
   9   16   13       255.04         9.55       327.17 o
  10   16   13       -11.83       105.88         6.42 o
   1   17   13       925.38         4.24       899.76 o
   2   17   13         8.07        24.60        45.52 o
   3   17   13       216.38        10.96       204.26 o
   4   17   13        49.00        46.92        64.13 o
   5   17   13      1783.37         5.11      1690.62 o
   6   17   13        12.89       115.56        46.30 o
   7   17   13       537.78         8.53       478.39 o
   8   17   13        46.79        54.61        71.17 o
   0   18   13        78.50        14.98        70.01 o
   1   18   13       250.59         5.57       235.47 o
   2   18   13        -2.86        95.65        28.21 o
   3   18   13      1862.79         4.37      1792.02 o
   4   18   13        -2.50       561.69         6.19 o
   5   18   13       446.48         9.18       361.96 o
   6   18   13        28.09        59.14        39.34 o
   7   18   13       838.10         8.41       846.42 o
   1   19   13      1375.67         2.92      1384.26 o
   2   19   13        -5.34       209.38         0.92 o
   3   19   13       294.12         8.70       365.49 o
   4   19   13       151.78        14.67       178.97 o
   5   19   13      1459.24         6.15      1625.59 o
   0    0   14     66600.12        15.37     57185.14 o
   1    0   14     38836.58         7.78     43763.00 o
   2    0   14     10328.66         1.80      7173.94 o
   3    0   14    118150.31        35.16    106070.63 o
   4    0   14      4904.20         1.35      6134.44 o
   5    0   14       507.60         2.31       273.09 o
   6    0   14      5803.39         1.88      4698.27 o
   7    0   14     28066.30         6.66     26848.47 o
   8    0   14      4294.18         1.96      4383.27 o
   9    0   14     11902.81         3.57     12288.38 o
  10    0   14      2953.92         2.62      2838.74 o
  11    0   14      1164.17         3.42      1097.73 o
  12    0   14       587.09         6.05       634.12 o
  13    0   14      4493.02         3.72      4467.95 o
  14    0   14      1604.00         4.37      1481.49 o
  15    0   14      1428.08         5.38      1314.54 o
  16    0   14       418.61        11.36       324.25 o
   1    1   14     78321.62        19.54     74053.29 o
   2    1   14     50265.64        10.76     45854.89 o
   3    1   14      6435.25         1.51      5752.64 o
   4    1   14     16009.84         3.06     17267.47 o
   5    1   14     48540.90        11.36     46028.52 o
   6    1   14      1201.32         1.72      1286.17 o
   7    1   14      3019.50         1.69      3204.99 o
   8    1   14      6854.18         2.46      6597.89 o
   9    1   14      4821.91         2.56      5266.57 o
  10    1   14      1476.10         3.72      1591.24 o
  11    1   14     14332.88         4.84     13389.60 o
  12    1   14       236.85         8.24       327.59 o
  13    1   14       181.71        13.32       211.27 o
  14    1   14       676.52         6.40       727.05 o
  15    1   14      1219.41         5.06      1061.99 o
  16    1   14        46.92        38.69        47.25 o
   0    2   14     58273.96        13.18     53237.49 o
   1    2   14     19293.21         3.61     15107.24 o
   2    2   14     12889.06         2.50     13748.17 o
   3    2   14     81453.16        21.16     86177.24 o
   4    2   14      2206.18         1.21      1715.45 o
   5    2   14       529.46         2.10       532.48 o
   6    2   14        97.02         7.84        88.95 o
   7    2   14      8830.36         2.40      9669.09 o
   8    2   14      1800.30         1.93      1635.87 o
   9    2   14     13481.53         4.28     12778.08 o
  10    2   14      7759.85         2.89      8083.22 o
  11    2   14       805.99         4.28       775.26 o
  12    2   14        46.65        20.79        59.22 o
  13    2   14      4853.91         3.20      4525.38 o
  14    2   14      2853.70         3.35      2896.99 o
  15    2   14       169.78        17.72       174.05 o
  16    2   14      1040.71         5.90       968.36 o
   1    3   14     53300.96        11.49     52503.08 o
   2    3   14     14304.16         2.66     15632.32 o
   3    3   14      6533.49         1.61      6346.53 o
   4    3   14      5689.68         1.49      5784.28 o
   5    3   14     28500.19         6.05     30144.67 o
   6    3   14       194.04         2.99       177.42 o
   7    3   14     13384.18         3.17     11481.07 o
   8    3   14      2656.37         1.64      2792.07 o
   9    3   14      6001.60         2.82      5554.26 o
  10    3   14       113.42         9.24       108.96 o
  11    3   14      8781.56         3.96      9004.97 o
  12    3   14        67.08        20.61       129.14 o
  13    3   14        57.30        22.47       126.53 o
  14    3   14       247.12         6.45       264.74 o
  15    3   14       768.95         6.71       698.02 o
  16    3   14        60.06        75.69        31.24 o
   0    4   14      8465.84         1.49      6760.56 o
   1    4   14      4544.11         1.02      6196.23 o
   2    4   14         3.80        13.84        30.73 o
   3    4   14     22141.44         4.33     20132.89 o
   4    4   14      6953.89         1.69      7012.15 o
   5    4   14        54.61         5.90        23.85 o
   6    4   14      1781.68         1.17      1626.52 o
   7    4   14      3283.29         1.61      3017.82 o
   8    4   14      2149.25         2.07      2158.86 o
   9    4   14      7735.20         3.65      7967.11 o
  10    4   14      2257.20         1.88      2271.05 o
  11    4   14      1306.10         2.22      1285.34 o
  12    4   14         6.60       103.63        28.21 o
  13    4   14      3234.20         2.59      3322.67 o
  14    4   14       810.54         4.28       821.02 o
  15    4   14        26.42        76.56         9.84 o
  16    4   14       564.54        11.02       530.35 o
   1    5   14       311.52         3.06       471.32 o
   2    5   14      5302.75         1.23      4932.74 o
   3    5   14         7.29        17.72         6.90 o
   4    5   14       724.15         0.71       927.03 o
   5    5   14      7612.56         2.43      6605.41 o
   6    5   14       627.50         2.76       616.18 o
   7    5   14       366.72         4.84       171.01 o
   8    5   14      3911.25         3.84      3574.07 o
   9    5   14       461.82         7.67       382.95 o
  10    5   14        31.92         4.33        41.25 o
  11    5   14      6130.89         3.28      5904.60 o
  12    5   14        31.25        10.89        37.48 o
  13    5   14       168.48         5.11       195.43 o
  14    5   14       126.56        24.40       138.79 o
  15    5   14       351.94        15.52       325.08 o
  16    5   14       175.30        23.91       153.04 o
   0    6   14       944.95         2.43       983.54 o
   1    6   14       226.80         4.67       289.39 o
   2    6   14      1142.44         1.02      1318.74 o
   3    6   14       857.32         1.23       618.48 o
   4    6   14        61.47         9.18        23.40 o
   5    6   14       247.12         3.96       212.28 o
   6    6   14       700.13         2.76       632.96 o
   7    6   14      1542.92         3.13      1511.03 o
   8    6   14       211.41         9.99       311.05 o
   9    6   14      6108.99         4.04      6342.84 o
  10    6   14       698.02         6.50       843.05 o
  11    6   14      1307.55         4.80      1450.47 o
  12    6   14        -0.66      2160.39         1.59 o
  13    6   14       842.74         8.88       721.45 o
  14    6   14        36.97        56.10        40.66 o
  15    6   14       147.62        23.91       143.18 o
  16    6   14        85.75        38.81        94.72 o
   1    7   14      6004.70         2.40      5507.78 o
   2    7   14      3342.00         0.94      3079.16 o
   3    7   14         4.71        16.24         1.83 o
   4    7   14       658.44         2.56       651.14 o
   5    7   14      1985.59         2.53      1857.26 o
   6    7   14       143.76         7.67       199.98 o
   7    7   14        -8.07       119.90         9.33 o
   8    7   14       -10.89       109.83         1.01 o
   9    7   14       -13.40       107.74        33.61 o
  10    7   14        33.18        48.02        19.34 o
  11    7   14       556.49         9.80       483.46 o
  12    7   14       307.65         8.35       306.57 o
  13    7   14       219.34        13.54       208.59 o
  14    7   14        -1.64       956.05         1.21 o
  15    7   14        14.14       136.42        52.31 o
   0    8   14      1250.33         4.71       954.72 o
   1    8   14      4869.25         2.53      4511.38 o
   2    8   14        34.46        14.75        75.13 o
   3    8   14      2137.21         1.17      2649.62 o
   4    8   14       149.57         4.84        77.56 o
   5    8   14      2878.32         2.28      2373.66 o
   6    8   14      1022.08         2.59       922.11 o
   7    8   14      7509.96         3.28      7060.69 o
   8    8   14       -14.06        65.93         0.03 o
   9    8   14         5.71       171.61        22.08 o
  10    8   14       184.96        12.04       170.40 o
  11    8   14        19.80        79.39         0.45 o
  12    8   14       -15.92        86.68         4.05 o
  13    8   14        11.76       127.01        32.55 o
  14    8   14        69.72        29.59        43.05 o
  15    8   14        93.90        31.92        75.94 o
   1    9   14      7079.54         2.96      7377.28 o
   2    9   14         8.70        49.42        11.11 o
   3    9   14       191.27         1.64       256.52 o
   4    9   14       813.39         1.85       870.83 o
   5    9   14      6099.61         2.59      5870.86 o
   6    9   14        78.68        11.49        78.58 o
   7    9   14       156.25         9.30       218.39 o
   8    9   14       173.71         9.06       183.33 o
   9    9   14      1454.66         4.12      1619.99 o
  10    9   14       866.12         4.20       831.67 o
  11    9   14        26.63        64.16        10.88 o
  12    9   14       236.24        11.56       213.97 o
  13    9   14        43.82        49.00        39.92 o
  14    9   14       247.75        15.29       234.76 o
  15    9   14       160.02        21.62       158.53 o
   0   10   14        69.06        10.89       103.24 o
   1   10   14       419.84         5.86       478.39 o
   2   10   14       226.80         0.58       165.90 o
   3   10   14     11913.72         2.59     10255.80 o
   4   10   14        75.69        13.99        55.72 o
   5   10   14        70.06        11.09       126.79 o
   6   10   14       298.25         4.54       265.50 o
   7   10   14      4678.56         2.72      4625.58 o
   8   10   14       103.43        13.76        99.05 o
   9   10   14       559.80         5.52       490.10 o
  10   10   14         2.56       337.46         9.19 o
  11   10   14        12.89        86.86        30.09 o
  12   10   14       141.61        15.29       137.16 o
  13   10   14       860.84         7.51       771.40 o
  14   10   14       107.54        29.81        89.83 o
   1   11   14      3834.09         2.31      3732.14 o
   2   11   14      4901.40         1.17      4966.94 o
   3   11   14      1308.99         1.08      1348.32 o
   4   11   14      4214.61         1.72      4148.97 o
   5   11   14      3095.81         1.99      2739.73 o
   6   11   14       576.48         3.20       548.08 o
   7   11   14      2217.47         2.40      2391.74 o
   8   11   14      2669.79         2.82      2634.16 o
   9   11   14      1643.49         3.50      1648.06 o
  10   11   14       581.77         5.02       559.52 o
  11   11   14      2026.80         4.49      1827.46 o
  12   11   14        -0.83      1644.30         6.19 o
  13   11   14       126.11        18.23       132.32 o
  14   11   14       417.79         9.80       427.66 o
   0   12   14       828.86         2.92       862.66 o
   1   12   14      2865.46         1.02      2599.82 o
   2   12   14       171.87         1.25       184.27 o
   3   12   14      3873.82         1.35      3600.41 o
   4   12   14      1825.00         0.88      1952.21 o
   5   12   14      1902.70         1.88      2075.80 o
   6   12   14       152.03         5.15        84.22 o
   7   12   14      2925.73         2.40      3237.84 o
   8   12   14      1064.72         2.96      1112.35 o
   9   12   14      3610.81         3.17      3318.67 o
  10   12   14      1128.29         4.24      1096.20 o
  11   12   14        80.28        18.23        81.06 o
  12   12   14        47.89        34.22        47.57 o
  13   12   14      2880.47         4.33      2801.86 o
   1   13   14      3856.41         1.00      3727.90 o
   2   13   14       727.38         0.79       687.05 o
   3   13   14        45.29         5.24        52.48 o
   4   13   14      2891.21         1.37      2957.09 o
   5   13   14      8949.16         2.89      8893.30 o
   6   13   14       148.84         6.92       154.19 o
   7   13   14      3043.73         2.10      2935.74 o
   8   13   14      1770.73         2.72      1787.12 o
   9   13   14       329.42         6.60       288.61 o
  10   13   14         1.82       562.16         0.71 o
  11   13   14      5336.30         4.45      5111.52 o
  12   13   14        20.79        58.68        29.71 o
   0   14   14       113.00         2.53       153.90 o
   1   14   14      5510.09         1.49      5047.19 o
   2   14   14        -1.74        56.70         0.44 o
   3   14   14      7786.30         2.37      7886.75 o
   4   14   14      1148.53         2.69      1103.88 o
   5   14   14       269.62         4.41       170.70 o
   6   14   14       562.16         3.46       604.18 o
   7   14   14      3239.89         2.79      2969.69 o
   8   14   14       690.11         3.69       629.47 o
   9   14   14      4171.87         2.92      4190.82 o
  10   14   14       460.10         8.18       465.81 o
  11   14   14       214.04        13.40       240.47 o
   1   15   14      6420.82         1.77      6618.58 o
   2   15   14      3628.86         1.35      3556.11 o
   3   15   14       862.60         1.32       927.03 o
   4   15   14      2284.84         1.37      2421.26 o
   5   15   14      7663.25         3.39      7759.83 o
   6   15   14        97.02         9.80       137.43 o
   7   15   14       914.46         2.76       914.39 o
   8   15   14      1137.04         3.28      1104.65 o
   9   15   14      2281.02         3.65      2206.44 o
  10   15   14       106.30        16.00        80.85 o
  11   15   14      2671.86         3.53      2764.01 o
   0   16   14       394.82         7.34       287.43 o
   1   16   14      1318.42         2.69      1614.41 o
   2   16   14       -15.84        15.92        27.00 o
   3   16   14      6294.84         2.50      6096.43 o
   4   16   14       297.56        16.00       270.42 o
   5   16   14        -1.12       471.76        17.07 o
   6   16   14       827.14         3.92       951.15 o
   7   16   14      2850.49         3.80      2743.36 o
   8   16   14       113.85        16.32       120.36 o
   9   16   14      1843.84         5.71      1840.35 o
   1   17   14      1744.73         2.62      1712.57 o
   2   17   14       429.73         4.71       404.07 o
   3   17   14         3.61       253.45        30.22 o
   4   17   14       975.31         6.50       990.09 o
   5   17   14      3201.30         4.75      3036.92 o
   6   17   14        21.07        90.44         2.85 o
   7   17   14       407.64         9.55       351.47 o
   8   17   14       306.95        13.54       327.59 o
   0   18   14        85.19        14.36        80.02 o
   1   18   14       501.31         3.42       519.21 o
   2   18   14        16.56        56.10         1.34 o
   3   18   14      1494.60         4.80      1404.13 o
   4   18   14        27.14        58.37        36.91 o
   5   18   14        -1.93       920.52         0.47 o
   6   18   14       137.59        20.16       173.44 o
   1   19   14       340.77         7.45       421.94 o
   2   19   14       216.09         9.99       188.69 o
   3   19   14        37.58        40.83         1.93 o
   4   19   14       249.01        11.63       321.75 o
   1    1   15     15018.50         2.82     13462.01 o
   2    1   15      2476.06         1.30      1895.36 o
   3    1   15       772.84         1.37       819.04 o
   4    1   15       -20.25        22.28        73.53 o
   5    1   15      3794.56         1.72      3110.06 o
   6    1   15      2270.52         1.69      1964.50 o
   7    1   15       678.60         2.40       590.60 o
   8    1   15      3578.43         2.66      3044.58 o
   9    1   15       783.44         3.46       497.30 o
  10    1   15         7.02       115.13         7.15 o
  11    1   15        15.52        66.59        49.18 o
  12    1   15         8.70        98.41        13.29 o
  13    1   15        23.04        49.14        53.49 o
  14    1   15         2.40       396.01         8.10 o
  15    1   15        62.57        24.40        62.66 o
  16    1   15        47.89        33.18        64.50 o
   0    2   15      2449.26         1.23      1984.04 o
   1    2   15     13724.12         2.62     11898.97 o
   2    2   15      5182.56         1.37      5580.16 o
   3    2   15     13162.97         2.66     12637.19 o
   4    2   15      2010.63         1.30      1675.42 o
   5    2   15      4482.30         1.51      3778.94 o
   6    2   15      1222.90         1.72      1259.74 o
   7    2   15      5018.31         2.10      5139.69 o
   8    2   15        80.10        12.46        95.40 o
   9    2   15      1145.15         3.06      1027.58 o
  10    2   15       469.59         4.93       471.83 o
  11    2   15        34.34        33.99        42.00 o
  12    2   15      1164.86         3.50      1082.45 o
  13    2   15       923.55         4.28       991.54 o
  14    2   15       480.92         8.35       474.34 o
  15    2   15         8.53       134.79         0.23 o
  16    2   15       504.45        11.49       452.92 o
   1    3   15      8177.58         1.88      8978.63 o
   2    3   15     12236.78         2.46     14073.01 o
   3    3   15       330.88         2.04       306.17 o
   4    3   15      8493.47         1.85      8536.81 o
   5    3   15      7145.32         1.90      7880.58 o
   6    3   15         5.11        51.98         3.34 o
   7    3   15      1524.90         1.66      1319.58 o
   8    3   15      5002.73         2.19      5211.29 o
   9    3   15       725.76         2.62       872.88 o
  10    3   15      1516.32         2.19      1405.87 o
  11    3   15      2188.37         2.34      2002.64 o
  12    3   15        89.87        12.32        55.89 o
  13    3   15        53.73        19.36        82.95 o
  14    3   15        -5.71       101.00         2.74 o
  15    3   15       588.06         8.29       484.48 o
  16    3   15        48.86        55.50        65.06 o
   0    4   15     23639.06         4.28     24985.74 o
   1    4   15      3082.47         0.83      3557.49 o
   2    4   15       837.52         0.85       556.24 o
   3    4   15      2576.58         1.10      2949.55 o
   4    4   15      2908.44         1.12      3294.71 o
   5    4   15       208.51         1.80        97.44 o
   6    4   15      2690.50         1.28      2640.10 o
   7    4   15      3567.67         1.72      3236.52 o
   8    4   15      4221.10         1.90      4141.52 o
   9    4   15      1780.00         1.66      2122.46 o
  10    4   15      4042.42         2.40      4266.07 o
  11    4   15       170.82         7.62       235.47 o
  12    4   15       147.87         6.30       118.84 o
  13    4   15      2533.11         2.76      2478.54 o
  14    4   15      2243.92         4.62      2177.19 o
  15    4   15        51.84        44.36        36.35 o
  16    4   15      1457.71         6.71      1188.49 o
   1    5   15     19605.60         3.96     19972.29 o
   2    5   15     32927.73         6.45     31893.25 o
   3    5   15      2702.96         0.90      3269.52 o
   4    5   15     30958.40         6.66     27936.32 o
   5    5   15     15016.05         3.65     14499.02 o
   6    5   15       958.52         2.62       829.00 o
   7    5   15      5774.48         2.76      6136.26 o
   8    5   15     21321.84         6.50     21525.63 o
   9    5   15       663.58         6.05       789.50 o
  10    5   15      3418.74         3.31      3186.68 o
  11    5   15      7842.87         2.82      8175.04 o
  12    5   15      1360.13         1.28      1313.71 o
  13    5   15       199.94         4.16       199.00 o
  14    5   15       927.20         7.29       886.61 o
  15    5   15      1524.90         5.48      1551.79 o
  16    5   15         4.54       462.68        23.74 o
   0    6   15      7454.60         2.07      7228.94 o
   1    6   15        73.27         5.02       126.27 o
   2    6   15      2555.30         0.71      2576.27 o
   3    6   15     25315.99         5.02     23504.72 o
   4    6   15     13337.94         3.24     11901.49 o
   5    6   15      2127.98         1.82      2387.21 o
   6    6   15      3518.86         2.10      4076.25 o
   7    6   15      6369.64         3.13      6950.27 o
   8    6   15      2761.50         3.42      2772.54 o
   9    6   15      6522.18         3.61      6045.94 o
  10    6   15      7452.87         3.96      7483.02 o
  11    6   15       522.58         8.41       443.12 o
  12    6   15      1011.88         5.11      1112.35 o
  13    6   15      4389.06         4.08      4464.86 o
  14    6   15      3102.49         4.00      3106.19 o
  15    6   15       233.17        15.76       222.86 o
   1    7   15     21450.53         4.88     21607.21 o
   2    7   15     39022.05         9.67     38032.71 o
   3    7   15       578.40         0.85       426.71 o
   4    7   15      7402.88         2.43      8717.38 o
   5    7   15     15966.85         4.33     17279.64 o
   6    7   15       940.65         2.82      1172.58 o
   7    7   15     11616.53         4.00     11124.29 o
   8    7   15      7997.72         3.61      7631.91 o
   9    7   15      2895.52         3.46      2965.91 o
  10    7   15       607.62         7.24       635.87 o
  11    7   15      8499.00         4.08      8519.71 o
  12    7   15        77.79        25.81       105.60 o
  13    7   15        55.80        32.26        25.81 o
  14    7   15      1937.76         4.49      1894.35 o
  15    7   15      1932.48         5.86      1897.38 o
   0    8   15     22455.02         5.52     20572.04 o
   1    8   15      2477.05         2.04      2454.40 o
   2    8   15         9.06        45.70        70.20 o
   3    8   15     12900.42         2.59     13873.28 o
   4    8   15     14400.00         3.53     15338.55 o
   5    8   15      3608.40         2.22      3089.44 o
   6    8   15      5763.85         2.59      5286.75 o
   7    8   15      8630.41         3.39      8530.39 o
   8    8   15      2225.01         2.79      2365.77 o
   9    8   15      5572.62         3.35      5441.00 o
  10    8   15      3910.00         3.24      3545.07 o
  11    8   15       757.90         5.76       728.93 o
  12    8   15       784.00         5.71       821.69 o
  13    8   15      3287.88         3.96      3400.50 o
  14    8   15       666.67         8.12       582.19 o
  15    8   15       143.28        19.36       152.18 o
   1    9   15      8768.45         3.03      8526.12 o
   2    9   15     11610.06         3.35     11590.45 o
   3    9   15        13.76        10.63         5.14 o
   4    9   15     18012.32         4.37     18145.14 o
   5    9   15     10718.46         3.35      9997.28 o
   6    9   15      6908.93         2.89      6842.64 o
   7    9   15      3023.90         2.76      3007.65 o
   8    9   15      3606.00         2.53      3589.31 o
   9    9   15       736.04         3.96       604.18 o
  10    9   15       682.25         5.43       745.90 o
  11    9   15      4890.20         3.96      5042.26 o
  12    9   15       418.20         8.58       395.28 o
  13    9   15       107.12        20.16        70.78 o
  14    9   15      2142.76         4.62      2236.99 o
   0   10   15      7211.41         2.69      7307.87 o
   1   10   15      2513.02         4.33      2549.32 o
   2   10   15        53.58         9.00        29.08 o
   3   10   15      8302.85         1.82      8143.68 o
   4   10   15      4995.66         1.96      5376.32 o
   5   10   15      1273.78         1.99      1159.15 o
   6   10   15      2876.18         1.96      2524.84 o
   7   10   15      4773.43         2.53      4530.05 o
   8   10   15       657.92         3.96       510.81 o
   9   10   15      2261.95         3.39      2389.47 o
  10   10   15      4020.83         3.06      4247.95 o
  11   10   15       734.41         5.34       711.53 o
  12   10   15       177.69        13.69       189.97 o
  13   10   15      1155.32         5.52      1180.52 o
  14   10   15       731.70         8.12       666.58 o
   1   11   15      3223.97         2.25      3241.79 o
   2   11   15      4426.24         2.34      4706.20 o
   3   11   15       183.87         2.46       214.65 o
   4   11   15      6038.84         2.43      5673.92 o
   5   11   15      6157.54         2.46      6087.40 o
   6   11   15      1685.92         2.10      1775.40 o
   7   11   15       324.00         4.75       364.60 o
   8   11   15      1981.14         2.66      1907.47 o
   9   11   15      2899.82         2.92      2982.32 o
  10   11   15        15.68        64.00        14.67 o
  11   11   15      1090.98         4.58      1068.03 o
  12   11   15         9.24       115.13        23.96 o
  13   11   15        -3.96       308.00        15.03 o
   0   12   15       733.33         2.46       837.69 o
   1   12   15         8.24        46.10        23.06 o
   2   12   15       289.00         5.06       210.26 o
   3   12   15        89.68         1.82        54.00 o
   4   12   15      3652.99         1.82      3296.04 o
   5   12   15      1036.84         1.93      1077.89 o
   6   12   15       201.36         5.95       188.38 o
   7   12   15        57.46        13.76        36.35 o
   8   12   15       214.92         7.08       231.93 o
   9   12   15         5.95       130.64         0.73 o
  10   12   15       677.04         5.81       675.58 o
  11   12   15        71.57        19.54        86.79 o
  12   12   15       176.89        11.36       130.99 o
  13   12   15        48.16        40.96        47.73 o
   1   13   15       124.77         6.35       155.63 o
   2   13   15       119.90         2.50       108.00 o
   3   13   15        30.03         3.53        34.97 o
   4   13   15       541.49         1.99       469.82 o
   5   13   15       153.51         5.38       124.20 o
   6   13   15       509.86         2.72       524.50 o
   7   13   15       238.70         6.55       332.63 o
   8   13   15        26.01        34.22        10.35 o
   9   13   15        54.02        24.11        22.62 o
  10   13   15       133.86        13.40       136.07 o
  11   13   15        12.96       123.21        49.02 o
  12   13   15        38.81        39.56        39.92 o
   0   14   15       194.88         9.00       193.17 o
   1   14   15       758.45         2.92       765.62 o
   2   14   15        61.00         1.06        56.23 o
   3   14   15        18.32         7.84         7.84 o
   4   14   15        41.99         3.61        52.82 o
   5   14   15       654.85         1.93       625.41 o
   6   14   15        35.76        20.43        64.32 o
   7   14   15        44.22        17.72        66.19 o
   8   14   15        18.66        48.02        30.73 o
   9   14   15        33.06        30.25        38.19 o
  10   14   15        -7.56       117.51         0.06 o
  11   14   15         9.30       133.86        40.66 o
   1   15   15        24.70        38.44         0.16 o
   2   15   15      1148.53         1.12      1307.84 o
   3   15   15         2.56        39.44        15.57 o
   4   15   15        80.82         6.20        77.76 o
   5   15   15         5.11        81.18         1.13 o
   6   15   15         2.22       168.74        18.83 o
   7   15   15       487.97         4.33       613.31 o
   8   15   15       418.61         5.81       443.61 o
   9   15   15        22.94        44.89        17.84 o
  10   15   15        19.36        53.73        17.65 o
   0   16   15       120.56         9.06       182.70 o
   1   16   15         7.56        99.40         5.04 o
   2   16   15        80.82         9.00       190.93 o
   3   16   15       813.96         3.69       759.87 o
   4   16   15        71.06        31.81        63.76 o
   5   16   15       350.81        11.02       420.52 o
   6   16   15       212.58        16.00       273.86 o
   7   16   15       683.82         9.30       616.18 o
   8   16   15       146.89        27.98       162.64 o
   9   16   15       211.70        20.16       254.67 o
   1   17   15       567.39         3.88       622.52 o
   2   17   15       755.15         3.28       820.36 o
   3   17   15        72.93        21.72        61.02 o
   4   17   15      1143.12         5.52      1052.21 o
   5   17   15       597.80         8.82       624.25 o
   6   17   15         0.12     12714.82        22.84 o
   7   17   15       501.76         9.80       506.63 o
   8   17   15       426.01        13.25       448.98 o
   0   18   15       932.08         2.96       929.15 o
   1   18   15       123.88         9.73       106.32 o
   2   18   15        24.21        41.86         8.17 o
   3   18   15       659.46         5.81       726.43 o
   4   18   15       316.13         9.99       351.03 o
   5   18   15        -9.73       164.35         8.85 o
   6   18   15       400.00        12.53       408.27 o
   1   19   15      1001.09         5.11      1025.35 o
   2   19   15       566.44         6.30       565.56 o
   3   19   15        66.26        23.04        60.84 o
   0    0   16    104522.89        30.58    101618.19 o
   1    0   16       726.30         1.46       421.47 o
   2    0   16        46.24         7.67        61.56 o
   3    0   16       495.95         1.85       639.38 o
   4    0   16     17381.79         3.50     15244.10 o
   5    0   16      2575.56         1.56      2331.00 o
   6    0   16     27300.95         6.10     26444.21 o
   7    0   16      2639.90         1.80      2627.03 o
   8    0   16      5240.31         2.43      4674.50 o
   9    0   16        68.72        13.91        54.68 o
  10    0   16     18964.04         6.00     18958.43 o
  11    0   16      2506.00         2.50      2659.16 o
  12    0   16      2100.39         3.10      2420.12 o
  13    0   16      1168.96         3.61      1078.65 o
  14    0   16      4162.83         4.54      4261.54 o
  15    0   16       187.14        15.21       190.93 o
  16    0   16      4219.80         5.02      3922.56 o
   1    1   16     20894.70         3.92     20922.08 o
   2    1   16     68147.10        16.48     66508.88 o
   3    1   16      6444.88         1.64      5949.15 o
   4    1   16     38372.89         8.24     37811.86 o
   5    1   16     17747.57         3.96     18653.73 o
   6    1   16      5259.15         1.82      5080.13 o
   7    1   16      2955.01         1.77      2977.27 o
   8    1   16     23599.10         6.45     24122.60 o
   9    1   16        83.36        11.70       102.53 o
  10    1   16      4963.20         2.76      4800.35 o
  11    1   16      3095.81         2.50      3592.08 o
  12    1   16       857.90         3.53       783.01 o
  13    1   16       910.23         4.00       700.47 o
  14    1   16      5072.29         3.80      4867.94 o
  15    1   16       537.31         6.40       583.87 o
  16    1   16        72.76        41.60        89.61 o
   0    2   16     38494.44         7.84     32312.09 o
   1    2   16      1159.40         1.21      1848.30 o
   2    2   16      5913.61         1.49      8035.43 o
   3    2   16       958.52         1.23       738.96 o
   4    2   16     15587.52         3.10     18067.28 o
   5    2   16      1762.32         1.80      1637.74 o
   6    2   16     13813.30         3.39     13748.17 o
   7    2   16      2114.16         2.37      1928.76 o
   8    2   16       819.10         2.99      1083.21 o
   9    2   16      3820.48         2.59      3853.29 o
  10    2   16      9187.22         3.42      8797.52 o
  11    2   16      1291.68         2.79      1350.88 o
  12    2   16      3779.79         3.03      3592.08 o
  13    2   16       668.74         5.02       706.60 o
  14    2   16      3051.46         3.84      3075.30 o
  15    2   16        85.01        20.52        90.71 o
  16    2   16      3747.89         5.15      3437.04 o
   1    3   16      9148.92         1.80      9108.49 o
   2    3   16     30387.46         6.10     30551.91 o
   3    3   16       787.36         1.44       659.43 o
   4    3   16     16965.06         3.61     18414.26 o
   5    3   16     15727.67         3.31     14001.71 o
   6    3   16      1050.41         1.85      1295.31 o
   7    3   16       705.43         1.77       969.80 o
   8    3   16     20886.03         5.43     19478.21 o
   9    3   16       126.56         5.95       110.90 o
  10    3   16       575.52         3.69       686.45 o
  11    3   16      2840.89         2.28      2944.52 o
  12    3   16       158.00         8.76       147.93 o
  13    3   16        -3.72       131.79         2.48 o
  14    3   16      2820.67         3.39      3049.69 o
  15    3   16       270.93        13.10       256.15 o
  16    3   16        40.07        62.09        23.96 o
   0    4   16     21906.96         3.88     23165.30 o
   1    4   16      6612.94         1.37      5328.90 o
   2    4   16       151.78         2.04        48.86 o
   3    4   16      1743.90         1.10      2053.71 o
   4    4   16      6098.05         1.59      5663.46 o
   5    4   16       237.47         2.04       232.99 o
   6    4   16      9541.38         2.37      9469.85 o
   7    4   16       827.71         1.49       892.83 o
   8    4   16      3460.97         1.85      3106.19 o
   9    4   16       157.50         4.00       124.71 o
  10    4   16      3184.34         2.25      3324.01 o
  11    4   16        63.84         9.12        67.70 o
  12    4   16       402.40         2.86       441.66 o
  13    4   16       193.77         6.25       244.44 o
  14    4   16      1049.11         6.97      1046.96 o
  15    4   16       -16.56        98.80         8.04 o
  16    4   16      1216.61         6.92      1204.50 o
   1    5   16       400.40         3.17       492.15 o
   2    5   16     11959.61         2.43     12867.19 o
   3    5   16       365.57         1.35       268.52 o
   4    5   16     15234.96         3.42     13599.31 o
   5    5   16       832.32         0.88       523.97 o
   6    5   16      6242.58         2.53      5700.10 o
   7    5   16      2211.82         2.82      1697.28 o
   8    5   16      1619.26         4.54      1893.35 o
   9    5   16       971.57         5.11       903.93 o
  10    5   16       195.44        15.29       183.01 o
  11    5   16       235.93        14.90       220.79 o
  12    5   16       135.96         6.35       118.84 o
  13    5   16         2.50       468.29        12.30 o
  14    5   16       513.48         8.64       508.20 o
  15    5   16       -17.31       102.01        16.13 o
  16    5   16        27.98        76.04         0.20 o
   0    6   16      1363.09         1.85      1277.05 o
   1    6   16      1064.72         2.46       990.81 o
   2    6   16       287.64         0.37       258.75 o
   3    6   16       171.35         1.90       183.01 o
   4    6   16      5028.23         1.35      5303.59 o
   5    6   16       -11.29        10.89         0.08 o
   6    6   16       607.62         4.24       449.47 o
   7    6   16       105.68        14.29       162.93 o
   8    6   16      5304.21         3.28      5182.92 o
   9    6   16        52.56        29.38        73.53 o
  10    6   16        31.70        57.00        43.21 o
  11    6   16         2.04       704.90         0.13 o
  12    6   16        36.48        53.88        47.09 o
  13    6   16        43.43        41.34        82.32 o
  14    6   16       249.32        16.24       290.58 o
  15    6   16       259.21        16.81       307.38 o
   1    7   16      1628.12         2.04      1486.84 o
   2    7   16       381.42         5.24       148.78 o
   3    7   16         1.54        49.42         7.65 o
   4    7   16       743.65         2.72       547.00 o
   5    7   16        24.11        29.70        66.94 o
   6    7   16         7.62        63.68        15.39 o
   7    7   16       377.91         5.95       436.81 o
   8    7   16      1196.47         3.57      1252.36 o
   9    7   16       624.50         5.11       629.47 o
  10    7   16      2260.05         3.39      2314.27 o
  11    7   16       213.16        12.11       271.57 o
  12    7   16      1027.84         5.11      1195.68 o
  13    7   16       186.05        14.59       229.82 o
  14    7   16        -8.35       221.12         7.46 o
  15    7   16        -8.53       195.72        14.06 o
   0    8   16      7211.41         2.59      7128.92 o
   1    8   16       659.98         2.99       511.86 o
   2    8   16       587.58         2.25       492.66 o
   3    8   16      2377.54         0.94      2054.76 o
   4    8   16        -0.03      8226.49       110.41 o
   5    8   16        30.36        14.98         4.99 o
   6    8   16        40.96        15.60        47.73 o
   7    8   16        43.43        24.80        96.08 o
   8    8   16        12.25        63.68        24.53 o
   9    8   16        53.58        23.04        63.21 o
  10    8   16       347.82         8.41       335.17 o
  11    8   16       245.24         8.76       249.53 o
  12    8   16        98.60        21.62        71.17 o
  13    8   16        59.14        35.40        72.55 o
  14    8   16        99.80        28.84       110.17 o
  15    8   16        -4.84       295.15         0.97 o
   1    9   16       792.42         3.76       661.21 o
   2    9   16      3595.20         3.72      3915.32 o
   3    9   16        52.71         1.80        69.43 o
   4    9   16      1255.99         2.25      1115.44 o
   5    9   16      5993.86         2.40      6216.29 o
   6    9   16       529.00         3.92       500.40 o
   7    9   16       338.56         4.80       355.38 o
   8    9   16       433.06         5.43       399.43 o
   9    9   16       335.62         5.90       317.20 o
  10    9   16      1796.06         3.96      1712.57 o
  11    9   16       262.76        10.11       359.32 o
  12    9   16         6.05       177.16        13.63 o
  13    9   16        18.06        71.74        24.42 o
  14    9   16       177.69        20.98       184.90 o
   0   10   16       263.09         6.50       117.08 o
   1   10   16       531.30         4.20       402.21 o
   2   10   16       730.08         2.79       489.08 o
   3   10   16       466.99         1.19       624.25 o
   4   10   16      2313.61         1.49      1885.30 o
   5   10   16       287.30         3.28       437.29 o
   6   10   16      1062.11         2.13      1058.22 o
   7   10   16       136.66         6.10       173.44 o
   8   10   16        16.89        51.27         2.13 o
   9   10   16       100.00        16.00       108.00 o
  10   10   16      1713.96         4.20      1683.96 o
  11   10   16       392.04         7.56       405.00 o
  12   10   16       675.48         5.76       717.10 o
  13   10   16        49.98        32.49        60.30 o
  14   10   16       395.21        10.76       379.33 o
   1   11   16       617.52         4.54       709.68 o
   2   11   16     15492.78         4.28     15586.06 o
   3   11   16       468.72         1.42       483.97 o
   4   11   16      6522.18         2.04      6385.31 o
   5   11   16      2502.00         1.99      2771.32 o
   6   11   16       110.46         7.13       154.76 o
   7   11   16        38.56        17.98        29.71 o
   8   11   16      5616.00         2.99      5509.50 o
   9   11   16         2.07       294.81         2.55 o
  10   11   16       425.18         5.48       343.27 o
  11   11   16       663.06         6.10       663.00 o
  12   11   16       781.20         5.06       744.00 o
  13   11   16        24.21        54.02         6.90 o
   0   12   16      7759.85         2.72      7833.40 o
   1   12   16       877.34         2.96       927.74 o
   2   12   16       921.12         2.34      1006.91 o
   3   12   16      1164.86         4.41      1106.19 o
   4   12   16      5580.09         1.80      5707.09 o
   5   12   16       125.22         4.37       110.90 o
   6   12   16      7534.24         2.62      8079.06 o
   7   12   16       202.49         4.80       117.58 o
   8   12   16      1296.00         2.37      1578.35 o
   9   12   16       735.49         4.16       759.23 o
  10   12   16      3383.75         3.28      3241.79 o
  11   12   16        17.39       128.60         4.24 o
  12   12   16       736.58         5.52       649.96 o
  13   12   16       525.78         4.08       401.28 o
   1   13   16      1678.54         2.62      1612.55 o
   2   13   16     10976.75         3.39     10777.95 o
   3   13   16       576.00         2.02       644.07 o
   4   13   16      8154.09         2.34      8706.58 o
   5   13   16      1112.22         1.77       984.99 o
   6   13   16       623.50         2.69       747.16 o
   7   13   16      1410.00         2.53      1508.34 o
   8   13   16      5961.38         3.06      5759.66 o
   9   13   16         2.22       317.91         3.60 o
  10   13   16       785.12         5.20       779.13 o
  11   13   16      1082.41         4.28      1102.34 o
  12   13   16      1124.93         4.67      1084.74 o
   0   14   16      5129.42         2.34      4742.79 o
   1   14   16         4.54       147.62         5.04 o
   2   14   16       646.18         3.03       756.04 o
   3   14   16      3025.00         1.06      3116.51 o
   4   14   16      2830.24         1.17      3112.64 o
   5   14   16        11.90        24.60         2.30 o
   6   14   16      5146.63         2.46      4900.29 o
   7   14   16      1371.96         2.53      1485.95 o
   8   14   16       512.57         3.69       472.83 o
   9   14   16       429.32         6.15       358.88 o
  10   14   16      3071.38         3.20      2873.37 o
  11   14   16         8.07       132.71         7.91 o
   1   15   16      3241.02         3.28      3423.49 o
   2   15   16      7440.79         3.13      7072.37 o
   3   15   16       347.45         4.97       382.04 o
   4   15   16      5801.87         2.92      5691.36 o
   5   15   16      3183.22         2.89      3077.87 o
   6   15   16       979.69         4.37      1045.46 o
   7   15   16        25.50        39.06        19.64 o
   8   15   16      5288.20         4.80      5171.27 o
   9   15   16       163.33        19.80       167.39 o
  10   15   16       158.76        16.40       165.30 o
   0   16   16      2963.71         2.34      3128.15 o
   1   16   16         9.00        53.00         0.58 o
   2   16   16       446.05         3.24       459.34 o
   3   16   16       940.65         9.06       872.20 o
   4   16   16      2641.96         3.76      2660.36 o
   5   16   16        40.32        50.55        63.76 o
   6   16   16      2217.47         5.52      2256.74 o
   7   16   16       978.44         8.58      1008.38 o
   8   16   16       323.28        16.81       373.05 o
   9   16   16       187.69        20.79       153.61 o
   1   17   16       685.92         3.06       750.33 o
   2   17   16      2024.10         2.82      1898.39 o
   3   17   16         4.49       255.04        10.20 o
   4   17   16      1170.32         6.30      1131.73 o
   5   17   16      1535.86         5.57      1447.83 o
   6   17   16       744.20         7.78       783.01 o
   7   17   16       198.81        23.43       157.95 o
   0   18   16      2045.75         3.28      2109.68 o
   1   18   16        25.10        33.52         1.62 o
   2   18   16         8.24       100.40        15.21 o
   3   18   16       529.92         6.71       479.40 o
   4   18   16       575.52         7.45       534.62 o
   5   18   16        84.27        26.52        70.98 o
   6   18   16       544.76        11.22       502.47 o
   1   19   16        -5.20       203.06        13.12 o
   2   19   16       245.55        14.21       283.13 o
   3   19   16         1.21       846.23        12.95 o
   1    1   17      1187.49         1.12       799.94 o
   2    1   17      4540.06         1.66      4107.34 o
   3    1   17      1900.96         1.28      1659.36 o
   4    1   17     10316.46         2.72      8823.59 o
   5    1   17      2891.21         1.51      2488.92 o
   6    1   17      3062.52         1.82      2661.55 o
   7    1   17       791.30         2.69       681.60 o
   8    1   17      1003.62         4.04      1495.78 o
   9    1   17       276.89         6.71       183.64 o
  10    1   17      1327.14         3.53      1304.49 o
  11    1   17       402.40         7.02       331.37 o
  12    1   17        41.86        29.70        70.59 o
  13    1   17        76.21        16.32        92.26 o
  14    1   17       188.79        17.81       222.86 o
  15    1   17        20.25        82.81        24.88 o
  16    1   17        48.16        60.06        69.23 o
   0    2   17       632.52         1.90       437.78 o
   1    2   17         1.96        66.59         1.11 o
   2    2   17        61.31         6.05        93.82 o
   3    2   17       318.98         2.10       311.86 o
   4    2   17       215.50         4.04        70.01 o
   5    2   17       380.25         2.66       385.67 o
   6    2   17      3387.24         2.10      3365.50 o
   7    2   17        -2.86        56.25        43.51 o
   8    2   17       189.61         7.78       146.53 o
   9    2   17       181.44         8.35       162.34 o
  10    2   17      3159.56         3.10      2955.84 o
  11    2   17       310.82         4.80       334.32 o
  12    2   17         7.51       114.70        14.41 o
  13    2   17        92.16        14.44       111.88 o
  14    2   17       233.17         9.61       248.80 o
  15    2   17         5.57       293.78        21.21 o
  16    2   17       270.93        17.31       212.95 o
   1    3   17       379.47         1.44       389.32 o
   2    3   17      5455.30         1.90      5979.53 o
   3    3   17        10.18        12.96         0.00 o
   4    3   17      9553.11         2.50     10340.36 o
   5    3   17        54.17         9.55        77.97 o
   6    3   17        90.44         7.24       141.25 o
   7    3   17      3364.00         1.90      3513.45 o
   8    3   17      9327.70         3.35      9250.41 o
   9    3   17        25.00        24.01        35.38 o
  10    3   17      2787.84         2.25      2982.32 o
  11    3   17      1155.32         2.66      1354.28 o
  12    3   17      1349.83         3.50      1388.56 o
  13    3   17         4.93       112.78        18.83 o
  14    3   17      1043.94         6.40      1026.09 o
  15    3   17       -19.10        89.68         0.01 o
  16    3   17         1.77      1119.57         2.48 o
   0    4   17      3444.52         1.06      4126.64 o
   1    4   17     20317.65         3.80     18707.50 o
   2    4   17      3501.09         1.23      3325.34 o
   3    4   17       445.63         1.64       451.44 o
   4    4   17     10493.95         2.50     10340.36 o
   5    4   17      2069.34         1.21      1712.57 o
   6    4   17     17339.62         4.12     16569.07 o
   7    4   17      2812.18         1.35      2456.69 o
   8    4   17       278.22         3.92       225.63 o
   9    4   17       190.44         5.34       246.25 o
  10    4   17     13479.21         4.54     13734.60 o
  11    4   17       160.28         3.50       132.05 o
  12    4   17       508.95         2.10       539.45 o
  13    4   17       756.80         3.06       883.17 o
  14    4   17      2296.33         4.67      2220.60 o
  15    4   17        26.83        73.27        16.13 o
  16    4   17      1021.44         7.78       974.85 o
   1    5   17        95.84         6.97        12.54 o
   2    5   17     22236.77         4.41     23285.23 o
   3    5   17       585.64         1.30       652.91 o
   4    5   17     27955.84         6.66     28629.16 o
   5    5   17       180.36         1.49        46.94 o
   6    5   17      2185.56         2.25      2162.09 o
   7    5   17      3038.21         2.25      2642.48 o
   8    5   17     16527.67         5.24     15978.58 o
   9    5   17      2631.69         3.24      2728.84 o
  10    5   17      2657.40         3.88      2693.89 o
  11    5   17      1022.72         4.33      1120.86 o
  12    5   17      4656.70         3.53      4625.58 o
  13    5   17       422.30         8.18       309.82 o
  14    5   17      2359.04         4.16      2235.89 o
  15    5   17        10.30       166.67        40.66 o
   0    6   17     24702.41         5.66     25733.93 o
   1    6   17      4279.78         2.02      4065.91 o
   2    6   17      2299.20         0.69      2461.28 o
   3    6   17      5285.29         1.37      4795.54 o
   4    6   17     13581.57         2.86     14007.19 o
   5    6   17        -3.57        24.30        11.11 o
   6    6   17     16202.74         4.41     15835.55 o
   7    6   17       432.22         4.49       647.01 o
   8    6   17        11.42        76.74        12.30 o
   9    6   17        51.12        28.73        18.93 o
  10    6   17     16589.44         5.86     16237.08 o
  11    6   17        84.64        19.98       100.90 o
  12    6   17      1891.38         4.12      1869.25 o
  13    6   17        78.68        22.94        81.90 o
  14    6   17      2065.70         5.38      2063.16 o
  15    6   17        22.00        91.97        13.71 o
   1    7   17       801.46         2.89       855.87 o
   2    7   17     50382.29        13.10     48453.04 o
   3    7   17      2503.00         0.98      2089.53 o
   4    7   17     32320.85         6.97     30998.54 o
   5    7   17      8100.00         2.86      6794.86 o
   6    7   17      8522.98         2.82      8143.68 o
   7    7   17        29.27        25.50         1.18 o
   8    7   17     10650.24         4.08     11007.43 o
   9    7   17        77.09        16.73        82.74 o
  10    7   17      2556.31         3.24      2566.88 o
  11    7   17      1186.80         3.88      1412.82 o
  12    7   17      1985.59         3.76      2007.82 o
  13    7   17         6.00       168.48         1.31 o
  14    7   17      2353.22         4.58      2364.65 o
  15    7   17        -0.88      1300.32         4.58 o
   0    8   17     39736.44        10.37     38917.98 o
   1    8   17      2168.76         2.40      1774.42 o
   2    8   17      3323.52         2.37      3067.61 o
   3    8   17       487.53         0.56       290.97 o
   4    8   17     24192.69         5.66     23348.85 o
   5    8   17      1779.15         1.88      1526.37 o
   6    8   17      6266.31         2.72      6271.15 o
   7    8   17       187.14         5.95       170.10 o
   8    8   17      1159.40         3.53      1008.38 o
   9    8   17         2.31       253.13         0.06 o
  10    8   17      7933.46         3.65      7960.92 o
  11    8   17       746.93         4.49       872.20 o
  12    8   17      1691.68         4.00      1574.67 o
  13    8   17        16.89        83.36        14.85 o
  14    8   17      1116.90         5.66      1087.02 o
   1    9   17      3503.46         2.53      3954.52 o
   2    9   17     44960.96        12.04     45528.36 o
   3    9   17        22.09        16.97        11.03 o
   4    9   17     24223.81         5.62     23778.74 o
   5    9   17      2849.42         1.80      3021.63 o
   6    9   17      4527.94         2.46      4550.33 o
   7    9   17        27.35        22.37        21.64 o
   8    9   17     13291.78         4.45     13062.21 o
   9    9   17        56.85        24.40        37.62 o
  10    9   17      1856.75         4.28      1847.30 o
  11    9   17        11.70        91.58         8.24 o
  12    9   17      2291.54         3.50      2228.24 o
  13    9   17       143.76        13.47       160.87 o
  14    9   17      2104.97         4.75      2077.91 o
   0   10   17     21362.75         5.57     21359.56 o
   1   10   17      1151.92         2.62      1249.90 o
   2   10   17      1872.29         2.04      1841.34 o
   3   10   17       608.61         2.92       632.96 o
   4   10   17     15158.53         3.69     14857.94 o
   5   10   17       950.49         1.74       921.41 o
   6   10   17      3703.94         1.93      3810.31 o
   7   10   17       533.15         3.65       588.91 o
   8   10   17       544.76         4.49       652.91 o
   9   10   17        65.29        19.89        84.43 o
  10   10   17      5652.03         3.72      5280.02 o
  11   10   17       111.09        13.47        76.74 o
  12   10   17      1327.14         4.75      1282.85 o
  13   10   17        44.62        39.94        68.85 o
   1   11   17      1310.44         2.86      1258.10 o
   2   11   17      7953.07         3.20      7519.10 o
   3   11   17       523.04         2.99       652.91 o
   4   11   17      2303.04         1.19      2316.50 o
   5   11   17      2876.18         1.44      3052.24 o
   6   11   17      2322.28         1.93      2396.27 o
   7   11   17       155.25         5.81       171.92 o
   8   11   17      1205.48         2.86      1192.48 o
   9   11   17        13.03        52.85         3.30 o
  10   11   17       375.97         6.81       317.61 o
  11   11   17        40.07        36.97        41.85 o
  12   11   17      1040.71         4.75       979.92 o
  13   11   17        28.41        50.27        10.35 o
   0   12   17      1308.27         2.89       968.36 o
   1   12   17        -4.80        45.97        18.14 o
   2   12   17       223.80         4.67       260.62 o
   3   12   17       479.17         3.20       320.51 o
   4   12   17      1531.94         0.83      1648.06 o
   5   12   17       341.51         2.04       429.10 o
   6   12   17       142.80         5.90        89.17 o
   7   12   17        -1.99       174.77         3.22 o
   8   12   17       116.42         8.07        89.83 o
   9   12   17       411.28         5.57       420.99 o
  10   12   17      1321.32         4.00      1312.87 o
  11   12   17         2.31       340.03         9.98 o
  12   12   17       104.86        18.75        88.08 o
   1   13   17         9.61        27.88        32.42 o
   2   13   17       712.36         3.57       617.33 o
   3   13   17         0.71       750.76         0.92 o
   4   13   17        54.91         2.25        63.21 o
   5   13   17        67.24         6.25       106.08 o
   6   13   17      1608.01         1.56      1712.57 o
   7   13   17       140.66         6.97       210.93 o
   8   13   17        79.57        14.82        28.21 o
   9   13   17       130.87         9.80       153.61 o
  10   13   17        25.40        47.89        16.13 o
  11   13   17         9.49        97.02        24.65 o
  12   13   17        84.46        12.11       124.71 o
   0   14   17       273.90         6.35       124.71 o
   1   14   17        24.21        15.76        31.89 o
   2   14   17        45.97        17.89        46.94 o
   3   14   17       894.01         2.10      1093.90 o
   4   14   17       285.61         5.52       365.49 o
   5   14   17         8.12        18.58        41.55 o
   6   14   17       180.90         4.20       199.98 o
   7   14   17        20.88        20.61        37.62 o
   8   14   17        20.34        36.48        38.19 o
   9   14   17        73.96        14.29       102.30 o
  10   14   17         8.58        98.41         0.94 o
  11   14   17       143.76        12.32       195.75 o
   1   15   17       -21.07        17.39         0.38 o
   2   15   17       262.76         5.29       219.08 o
   3   15   17       179.83         6.81       240.11 o
   4   15   17       419.84        10.96       420.99 o
   5   15   17        14.21       101.61         6.66 o
   6   15   17        15.05        98.80         6.54 o
   7   15   17        55.06        57.00         2.13 o
   8   15   17       101.40        40.58       113.85 o
   9   15   17        31.14        71.74         0.44 o
  10   15   17       -19.36       118.16         3.82 o
   0   16   17      1652.42         3.39      1776.37 o
   1   16   17        11.29        25.40        18.93 o
   2   16   17        91.01         8.29       126.01 o
   3   16   17        18.40        85.75        11.19 o
   4   16   17       570.25         7.84       534.62 o
   5   16   17        22.00        79.57        51.48 o
   6   16   17       723.07         7.24       715.24 o
   7   16   17        71.91        38.69        49.51 o
   8   16   17       119.90        26.94       102.07 o
   1   17   17       -14.82        26.11         4.48 o
   2   17   17      2251.50         4.12      2139.55 o
   3   17   17        58.22        26.01        77.56 o
   4   17   17       859.66         6.81       872.88 o
   5   17   17        26.42        61.62         0.03 o
   6   17   17        76.39        32.26        54.51 o
   7   17   17        20.98        99.60        14.50 o
   0   18   17       708.62         6.20       738.33 o
   1   18   17         9.12       108.37         3.51 o
   2   18   17       289.00        10.56       303.34 o
   3   18   17        12.74        93.70        15.48 o
   4   18   17       243.36        15.84       237.61 o
   5   18   17        61.94        34.69        79.40 o
   1   19   17        95.06        14.67       106.80 o
   0    0   18     19454.67         3.57     17551.48 o
   1    0   18        34.93        10.05        71.37 o
   2    0   18     13085.07         3.03     14183.05 o
   3    0   18      4517.18         1.49      4418.59 o
   4    0   18     66863.62        17.47     63528.72 o
   5    0   18     10162.66         2.37     10560.40 o
   6    0   18      9475.08         2.53     10120.31 o
   7    0   18      6632.47         2.46      6956.06 o
   8    0   18       126.11         8.88       101.37 o
   9    0   18      4856.70         3.17      4519.15 o
  10    0   18     14891.32         4.67     14354.46 o
  11    0   18         9.36        78.85        10.80 o
  12    0   18      2891.21         3.10      2798.19 o
  13    0   18       233.48         9.06       167.69 o
  14    0   18      3842.76         3.96      3756.21 o
  15    0   18        17.64        79.39        21.53 o
  16    0   18      2261.00         5.15      2307.60 o
   1    1   18       195.16         3.24       181.76 o
   2    1   18     47423.77        11.02     47611.02 o
   3    1   18       246.80         3.13       251.36 o
   4    1   18     28469.81         6.66     29191.91 o
   5    1   18      1495.37         1.80      1507.44 o
   6    1   18      3208.09         1.74      3337.36 o
   7    1   18         6.15        66.75         2.97 o
   8    1   18     22215.90         5.90     21763.99 o
   9    1   18      2627.59         2.50      2675.90 o
  10    1   18      2522.05         2.72      2817.81 o
  11    1   18       384.16         5.02       399.43 o
  12    1   18      8195.68         4.00      8326.41 o
  13    1   18       699.60         5.15       549.71 o
  14    1   18      3151.70         4.75      3121.68 o
  15    1   18       972.19         6.20      1028.32 o
  16    1   18         9.61       275.23         0.08 o
   0    2   18     11629.47         2.40     14633.10 o
   1    2   18      5744.12         1.59      5943.79 o
   2    2   18      3512.93         1.61      2345.55 o
   3    2   18     17673.04         3.53     18113.98 o
   4    2   18     13952.33         3.24     13256.02 o
   5    2   18      3374.45         1.90      3239.15 o
   6    2   18     15237.43         3.65     14857.94 o
   7    2   18      7541.19         2.66      7393.19 o
   8    2   18       -14.82        18.49         2.33 o
   9    2   18      6612.94         3.57      6758.66 o
  10    2   18     10438.71         3.76     11109.65 o
  11    2   18         7.67        85.93         0.39 o
  12    2   18      2511.01         3.03      2455.54 o
  13    2   18       518.93         4.24       544.84 o
  14    2   18      1241.86         3.88      1338.99 o
  15    2   18       141.61        22.85       149.63 o
  16    2   18      2580.64         6.81      2499.32 o
   1    3   18       289.00         1.88       247.34 o
   2    3   18     44171.43        10.05     44736.73 o
   3    3   18       885.66         1.39       612.17 o
   4    3   18     37768.04         8.70     35573.21 o
   5    3   18       113.42         4.97        65.06 o
   6    3   18     10383.61         2.62      9292.75 o
   7    3   18        84.27        11.29        60.48 o
   8    3   18      5975.29         2.50      6554.72 o
   9    3   18       371.72         3.42       339.85 o
  10    3   18      4320.43         2.79      4452.50 o
  11    3   18       163.58         5.62       137.97 o
  12    3   18      2931.14         3.84      3141.11 o
  13    3   18       152.52         7.84       115.33 o
  14    3   18      1676.90         5.71      1700.15 o
  15    3   18       652.80         8.12       509.24 o
   0    4   18      4886.01         1.19      4921.37 o
   1    4   18     12007.78         2.43     10705.98 o
   2    4   18      2839.82         1.10      3333.35 o
   3    4   18      5249.00         1.80      5817.78 o
   4    4   18      9206.40         2.72     10190.28 o
   5    4   18      2077.54         1.42      2028.62 o
   6    4   18      3096.92         1.66      3021.63 o
   7    4   18       376.75         3.13       375.29 o
   8    4   18       434.31         2.28       608.16 o
   9    4   18      3133.76         1.96      3272.17 o
  10    4   18      7235.20         3.28      6882.90 o
  11    4   18       104.45         4.08        98.82 o
  12    4   18       142.09         5.29       143.46 o
  13    4   18       558.85         6.20       574.40 o
  14    4   18       799.76         7.95       786.90 o
  15    4   18        16.16       108.78        51.98 o
   1    5   18       210.54         0.45       225.63 o
   2    5   18      9377.99         2.10      8840.99 o
   3    5   18       130.87         3.31       129.14 o
   4    5   18      1805.40         1.93      2644.86 o
   5    5   18        -0.13      1011.24         3.87 o
   6    5   18      2730.06         1.17      3312.01 o
   7    5   18        98.60        13.03        58.51 o
   8    5   18      3047.04         3.65      2784.74 o
   9    5   18       239.63        11.90       194.46 o
  10    5   18       -11.09       131.33         0.39 o
  11    5   18       333.06         7.56       344.56 o
  12    5   18        23.43        66.59        41.85 o
  13    5   18        19.62        68.72        31.24 o
  14    5   18       480.92         9.49       460.83 o
  15    5   18       104.65        33.64       124.97 o
   0    6   18      1751.42         2.66      2067.37 o
   1    6   18       303.80         4.58       370.37 o
   2    6   18      3594.00         2.46      3362.82 o
   3    6   18        62.41         5.76        20.37 o
   4    6   18      4743.08         1.56      4539.40 o
   5    6   18        64.00         9.80        66.75 o
   6    6   18        87.61        15.76       117.83 o
   7    6   18      2868.67         2.76      2790.85 o
   8    6   18      1385.33         3.65      1470.82 o
   9    6   18        -6.15       151.04         3.26 o
  10    6   18       -17.06       124.77        24.53 o
  11    6   18       110.25        16.97        98.36 o
  12    6   18       117.51        19.89       109.69 o
  13    6   18       135.02        16.48       147.65 o
  14    6   18       178.76        18.75       214.98 o
  15    6   18        30.14        62.09        33.61 o
   1    7   18      1321.32         2.99      1287.83 o
   2    7   18        41.86        43.03       353.20 o
   3    7   18        70.22         2.99        59.40 o
   4    7   18       173.45         1.59       196.73 o
   5    7   18       806.56         2.07       866.06 o
   6    7   18      5100.82         2.82      4960.42 o
   7    7   18       223.80         6.71       169.50 o
   8    7   18      1778.31         3.84      1744.33 o
   9    7   18       603.19         4.49       537.84 o
  10    7   18       339.30         7.95       302.94 o
  11    7   18       -17.06        62.25         0.60 o
  12    7   18       740.93         5.71       781.07 o
  13    7   18       123.43        17.81       119.09 o
  14    7   18        20.79       103.23        39.20 o
  15    7   18        48.72        49.42        31.89 o
   0    8   18       -19.54        55.35        46.15 o
   1    8   18        14.14        29.05        14.85 o
   2    8   18      1020.16         3.84       906.01 o
   3    8   18       431.81         4.08       304.15 o
   4    8   18      3306.25         1.35      2772.54 o
   5    8   18      1162.81         1.61      1126.29 o
   6    8   18       961.62         2.72      1192.48 o
   7    8   18       375.58         3.35       384.31 o
   8    8   18        24.21        40.32        14.67 o
   9    8   18       214.33         8.94       222.86 o
  10    8   18       419.02         7.29       309.42 o
  11    8   18       155.75        11.90       195.75 o
  12    8   18       333.06         9.67       313.09 o
  13    8   18         1.51       679.64         0.64 o
  14    8   18       237.16        14.14       276.93 o
   1    9   18      1401.75         2.53      1448.71 o
   2    9   18      6115.24         3.50      5371.23 o
   3    9   18       871.43         1.85       918.60 o
   4    9   18        18.15         8.12        42.75 o
   5    9   18        91.78         5.34        70.01 o
   6    9   18       240.56         3.13       277.70 o
   7    9   18       513.02         3.72       555.15 o
   8    9   18       575.04         5.15       537.84 o
   9    9   18        21.72        54.76         0.41 o
  10    9   18       835.21         5.15       815.07 o
  11    9   18       164.10        13.54       176.80 o
  12    9   18       349.32         8.24       369.48 o
  13    9   18        60.37        27.77        52.65 o
  14    9   18       248.06        13.10       219.76 o
   0   10   18      3156.19         2.46      2757.93 o
   1   10   18       141.37        10.50       100.20 o
   2   10   18         9.86        51.98         3.69 o
   3   10   18       381.42         2.40       413.90 o
   4   10   18        13.69         7.18        73.93 o
   5   10   18      3096.92         1.30      3119.10 o
   6   10   18      2609.17         1.56      2389.47 o
   7   10   18       160.02         8.18       180.52 o
   8   10   18        54.46        15.68        16.78 o
   9   10   18      1314.06         3.35      1366.23 o
  10   10   18      2872.96         3.65      2570.40 o
  11   10   18       111.09        13.76       115.33 o
  12   10   18       350.44         7.78       332.63 o
  13   10   18       127.24        17.64       106.32 o
   1   11   18       137.59        10.30       121.63 o
   2   11   18      5022.56         2.34      4706.20 o
   3   11   18        31.02        17.98        17.16 o
   4   11   18      3758.92         1.42      4014.42 o
   5   11   18       980.32         1.23       974.85 o
   6   11   18      1253.87         1.66      1308.68 o
   7   11   18       172.13         5.24       179.59 o
   8   11   18      2887.99         2.53      2842.44 o
   9   11   18       441.00         4.80       448.00 o
  10   11   18      1000.46         4.08      1022.39 o
  11   11   18       390.06         7.51       316.79 o
  12   11   18      1279.49         3.92      1301.15 o
  13   11   18        22.85        66.10        17.74 o
   0   12   18      6334.57         2.66      6359.44 o
   1   12   18      3021.70         2.66      3466.96 o
   2   12   18      1265.94         2.19      1258.10 o
   3   12   18      3528.36         1.88      3472.41 o
   4   12   18      3666.30         3.72      3806.03 o
   5   12   18       350.81         1.35       352.34 o
   6   12   18      2616.32         1.61      2391.74 o
   7   12   18       476.11         2.92       440.69 o
   8   12   18        88.17         9.55        73.53 o
   9   12   18       931.47         3.50       954.01 o
  10   12   18      5058.05         3.35      5181.26 o
  11   12   18         6.71       108.58        22.84 o
  12   12   18       453.26         5.76       387.04 o
   1   13   18       246.49         7.18       225.63 o
   2   13   18     11509.00         4.00     11530.73 o
   3   13   18       409.66         2.31       412.49 o
   4   13   18      6258.39         4.20      5833.68 o
   5   13   18       229.83         4.16       235.12 o
   6   13   18       698.54         1.88       674.37 o
   7   13   18       119.46         6.40       115.08 o
   8   13   18      6491.52         3.24      6405.67 o
   9   13   18       408.44         5.57       437.29 o
  10   13   18      1241.86         3.06      1278.71 o
  11   13   18        74.82        19.27       106.08 o
   0   14   18      8589.58         3.46      8504.76 o
   1   14   18      1406.25         2.69      1452.24 o
   2   14   18      1197.85         2.46      1178.93 o
   3   14   18      1479.94         1.72      1585.71 o
   4   14   18      4316.49         4.16      3934.17 o
   5   14   18       354.57         9.24       392.98 o
   6   14   18      2893.36         4.75      3000.04 o
   7   14   18       250.27        11.70       211.60 o
   8   14   18       112.36        27.56        87.00 o
   9   14   18      1106.89        16.56      1059.73 o
  10   14   18      3907.50         5.71      3718.01 o
   1   15   18       136.42         8.82        99.28 o
   2   15   18      6252.06         2.99      6455.78 o
   3   15   18       232.87        13.25       136.07 o
   4   15   18      4626.72         4.00      4547.20 o
   5   15   18        95.06        24.50        47.89 o
   6   15   18      2074.80         4.62      2149.20 o
   7   15   18        41.86        50.13         1.93 o
   8   15   18      4517.18         5.52      4363.37 o
   9   15   18        33.06        78.85        40.36 o
   0   16   18      6774.94         3.31      6650.63 o
   1   16   18       237.47         7.18       320.92 o
   2   16   18       272.91         7.24       298.52 o
   3   16   18       572.17         6.25       541.06 o
   4   16   18      2854.76         4.37      2796.96 o
   5   16   18         1.17      1616.04         1.06 o
   6   16   18      1869.70         4.71      1882.28 o
   7   16   18       225.60        19.89       180.21 o
   8   16   18        25.40        89.49        27.60 o
   1   17   18        -0.03      6366.44        25.34 o
   2   17   18      4124.21         3.72      3870.55 o
   3   17   18       205.06        13.03       208.59 o
   4   17   18      1158.04         6.25      1121.63 o
   5   17   18        27.56        66.26         0.39 o
   6   17   18       820.82         7.18       813.08 o
   7   17   18       145.44        25.50       152.18 o
   0   18   18      1230.61         2.50      1449.59 o
   1   18   18        -4.80       180.63        11.19 o
   2   18   18       159.01        14.82       172.22 o
   3   18   18        84.27        24.21       104.42 o
   4   18   18      1332.98         5.24      1328.00 o
   1    1   19      1018.25         1.44       671.97 o
   2    1   19      7765.13         2.31      6550.97 o
   3    1   19      1792.68         1.49      1296.98 o
   4    1   19      3821.71         1.93      4326.76 o
   5    1   19      1031.69         2.40       701.69 o
   6    1   19       423.54         3.57       493.18 o
   7    1   19        37.09        19.89        48.86 o
   8    1   19        66.59        17.31       131.26 o
   9    1   19       135.96        10.50       133.12 o
  10    1   19        73.10        15.05       115.08 o
  11    1   19       874.98         3.39       786.25 o
  12    1   19       146.89        14.44       110.66 o
  13    1   19       -12.82        63.36         1.83 o
  14    1   19       -15.52        72.93         4.73 o
  15    1   19       105.27        30.03        99.51 o
   0    2   19        78.68        11.02       174.66 o
   1    2   19      4005.62         1.35      4201.32 o
   2    2   19        17.64        16.73         4.83 o
   3    2   19      4514.50         1.96      5581.89 o
   4    2   19      2718.58         2.02      2346.67 o
   5    2   19      6727.28         2.28      6324.42 o
   6    2   19      3096.92         1.88      3062.48 o
   7    2   19      1027.20         2.62      1035.75 o
   8    2   19        58.06        13.54        63.76 o
   9    2   19      2710.24         3.20      2733.67 o
  10    2   19      2064.79         4.16      2025.49 o
  11    2   19       846.81         3.88       847.09 o
  12    2   19         3.28       163.84         4.53 o
  13    2   19       341.14         6.20       401.28 o
  14    2   19        26.32        55.35        45.52 o
  15    2   19       867.89         7.84       813.08 o
   1    3   19         7.18        15.84        11.81 o
   2    3   19      7084.59         2.04      7195.52 o
   3    3   19       228.61         3.50       103.71 o
   4    3   19      6935.56         2.53      7164.14 o
   5    3   19      1134.34         2.19      1288.66 o
   6    3   19       694.85         2.31       673.17 o
   7    3   19       510.31         2.34       483.97 o
   8    3   19      1066.68         2.53      1166.25 o
   9    3   19       962.86         2.92      1012.79 o
  10    3   19       133.40         6.92       136.89 o
  11    3   19        23.14        21.25        42.75 o
  12    3   19      1043.94         2.99      1100.04 o
  13    3   19        -0.49       862.60         0.53 o
  14    3   19       210.83        13.18       188.69 o
  15    3   19       576.00        10.24       514.48 o
   0    4   19      3315.46         1.06      3733.55 o
   1    4   19      1160.76         1.00      1291.98 o
   2    4   19      1054.95         1.30      1140.32 o
   3    4   19     30474.68         7.24     28535.24 o
   4    4   19     10118.35         2.96     10751.53 o
   5    4   19       171.87         3.20       220.45 o
   6    4   19      2040.33         1.54      2040.10 o
   7    4   19      4621.28         1.85      4631.87 o
   8    4   19       442.68         2.31       476.36 o
   9    4   19      1374.18         1.99      1256.46 o
  10    4   19      5507.12         2.50      5313.71 o
  11    4   19        71.23         9.86       144.85 o
  12    4   19        -1.72       249.64         3.01 o
  13    4   19       929.64         5.57      1013.53 o
  14    4   19       710.76         7.13       750.33 o
  15    4   19       307.30        15.44       322.16 o
   1    5   19      8029.95         1.61      8120.72 o
   2    5   19     17897.09         3.61     18179.45 o
   3    5   19      3009.62         1.44      3042.02 o
   4    5   19     16294.52         4.04     16373.03 o
   5    5   19     10939.07         2.96     11652.83 o
   6    5   19      1746.40         1.17      1935.88 o
   7    5   19      1159.40         3.13      1014.26 o
   8    5   19     14068.33         4.67     13607.41 o
   9    5   19      6239.42         3.46      6234.55 o
  10    5   19       396.41         7.24       462.82 o
  11    5   19      1818.17         4.04      1863.25 o
  12    5   19      3757.69         3.35      3986.60 o
  13    5   19       552.25         6.71       468.82 o
  14    5   19      1119.57         6.05      1090.08 o
  15    5   19      2372.66         6.10      2275.47 o
   0    6   19     14830.37         3.42     14939.87 o
   1    6   19      8580.32         2.76      8406.86 o
   2    6   19       825.99         3.13       896.29 o
   3    6   19     17816.91         3.72     18596.87 o
   4    6   19      7821.63         2.10      8296.87 o
   5    6   19      7157.16         1.96      6711.17 o
   6    6   19      5473.04         2.46      5151.31 o
   7    6   19     11054.42         3.50     10352.13 o
   8    6   19        17.98        54.61        24.88 o
   9    6   19      5359.70         3.06      5757.91 o
  10    6   19      6596.69         3.53      6661.96 o
  11    6   19        29.05        46.79        38.91 o
  12    6   19      1171.69         4.67      1110.81 o
  13    6   19      1646.74         4.71      1627.46 o
  14    6   19       762.86         7.29       739.59 o
  15    6   19       322.56        14.36       302.53 o
   1    7   19      1196.47         2.46      1198.08 o
   2    7   19     35630.34         9.18     34701.18 o
   3    7   19        72.76         2.13        90.93 o
   4    7   19      5814.06         1.56      5731.59 o
   5    7   19      5324.62         1.99      4570.64 o
   6    7   19      5048.10         2.53      4955.53 o
   7    7   19       310.46         4.41       232.99 o
   8    7   19      7458.05         3.28      7268.35 o
   9    7   19       983.45         4.58       961.89 o
  10    7   19      1066.68         4.00      1227.91 o
  11    7   19      1788.44         3.46      1721.21 o
  12    7   19      1880.09         3.53      1922.66 o
  13    7   19        -9.12       135.02         0.75 o
  14    7   19      1437.17         5.62      1396.34 o
   0    8   19     17302.77         4.88     16628.71 o
   1    8   19      4613.13         2.37      5228.01 o
   2    8   19      1218.01         3.13      1254.82 o
   3    8   19     19154.56         5.20     17908.97 o
   4    8   19     14342.46         2.96     13750.88 o
   5    8   19      4078.10         1.74      4337.42 o
   6    8   19      2131.67         1.96      2186.92 o
   7    8   19      3926.28         2.04      3722.25 o
   8    8   19       424.36         4.58       417.67 o
   9    8   19      7284.62         3.69      7365.36 o
  10    8   19      4622.64         3.57      4461.77 o
  11    8   19       138.53        13.25        93.82 o
  12    8   19      1024.64         4.97      1027.58 o
  13    8   19      1255.28         4.62      1145.79 o
  14    8   19       365.57        10.76       379.33 o
   1    9   19      2211.82         3.03      2386.08 o
   2    9   19     16653.90         4.80     18033.08 o
   3    9   19       682.78         2.37       833.67 o
   4    9   19      2861.18         0.88      2757.93 o
   5    9   19      1302.49         1.30      1395.47 o
   6    9   19      1733.89         1.56      1630.26 o
   7    9   19       338.19         4.62       304.95 o
   8    9   19      8344.82         3.57      8356.00 o
   9    9   19      3142.72         3.03      3135.92 o
  10    9   19      1658.93         3.80      1651.82 o
  11    9   19      1822.44         3.72      1827.46 o
  12    9   19      1425.06         3.76      1442.55 o
  13    9   19        12.46        99.60        12.38 o
   0   10   19     10957.90         3.39     10612.79 o
   1   10   19      1407.00         2.40      1301.99 o
   2   10   19      1369.00         2.16      1494.88 o
   3   10   19      6091.80         2.53      6374.21 o
   4   10   19      4336.22         3.39      4432.44 o
   5   10   19       925.98         1.42      1074.85 o
   6   10   19      1400.26         1.51      1447.83 o
   7   10   19      2472.08         2.46      2803.09 o
   8   10   19         6.05        65.12         1.50 o
   9   10   19      2840.89         3.28      2838.74 o
  10   10   19      2469.10         3.96      2420.12 o
  11   10   19        15.44        70.22         4.68 o
  12   10   19       843.90         4.88       825.01 o
  13   10   19      1050.41         5.02       955.44 o
   1   11   19       756.80         3.57       688.27 o
   2   11   19      7477.06         2.82      7004.40 o
   3   11   19        22.37        12.18         1.77 o
   4   11   19       248.38        13.40       277.70 o
   5   11   19      1176.49         0.98      1289.49 o
   6   11   19      1164.17         1.61      1251.54 o
   7   11   19        15.29        26.63        22.84 o
   8   11   19      2594.88         2.40      2548.15 o
   9   11   19       611.08         3.42       604.18 o
  10   11   19       449.02         4.54       429.58 o
  11   11   19       640.09         5.02       613.31 o
  12   11   19       625.50         5.34       699.24 o
   0   12   19      1537.42         2.50      1449.59 o
   1   12   19      2797.35         2.96      2570.40 o
   2   12   19        86.68         6.66       110.41 o
   3   12   19       423.54         4.67       255.78 o
   4   12   19        14.29       129.05        28.46 o
   5   12   19        48.16         3.03        95.40 o
   6   12   19        35.52         8.58        28.71 o
   7   12   19       826.56         2.25       720.83 o
   8   12   19         7.45        57.30         4.78 o
   9   12   19       512.12         5.29       498.85 o
  10   12   19       507.60         6.00       457.86 o
  11   12   19       131.79        11.29       142.35 o
  12   12   19        41.60        29.81        53.66 o
   1   13   19       -10.43        35.64         0.53 o
   2   13   19      1173.75         3.80      1046.21 o
   3   13   19        78.50         4.08       112.12 o
   4   13   19       358.34        11.29       305.36 o
   5   13   19       397.60         3.39       439.23 o
   6   13   19        58.06         8.70        43.21 o
   7   13   19         4.16       131.10        14.58 o
   8   13   19       241.49        12.04       244.44 o
   9   13   19       712.89         5.24       691.92 o
  10   13   19        62.25        19.45        34.15 o
  11   13   19         5.90       134.79         2.85 o
   0   14   19      1226.40         3.65      1182.91 o
   1   14   19        72.42        18.06        97.67 o
   2   14   19       138.77         7.78       141.80 o
   3   14   19       -16.73       153.51        21.00 o
   4   14   19        65.77        37.70       129.94 o
   5   14   19        86.30        22.85        86.35 o
   6   14   19        22.00        97.61        11.26 o
   7   14   19       -21.16        80.10         0.16 o
   8   14   19        58.06        43.30        28.71 o
   9   14   19       -13.54       174.50         0.02 o
  10   14   19        17.89       143.28        31.11 o
   1   15   19       164.35        15.76       195.11 o
   2   15   19       152.28         8.53       114.34 o
   3   15   19         7.45       169.78        21.32 o
   4   15   19        21.34        79.03        42.60 o
   5   15   19        12.39       155.00        39.34 o
   6   15   19       249.32        12.96       214.98 o
   7   15   19        19.36        91.97         0.03 o
   8   15   19       -32.04        96.43        20.90 o
   9   15   19        -2.28       944.33         0.73 o
   0   16   19       239.63         8.53       193.49 o
   1   16   19        -4.16        93.51         5.09 o
   2   16   19       463.11         6.86       558.43 o
   3   16   19       430.56         9.49       464.81 o
   4   16   19       950.49         7.34       969.08 o
   5   16   19        29.92        67.73        58.16 o
   6   16   19        82.99        30.58        93.15 o
   7   16   19        93.32        39.94       114.09 o
   8   16   19        87.98        37.95       104.42 o
   1   17   19       405.22         6.35       364.60 o
   2   17   19       851.47         7.29       753.50 o
   3   17   19        48.86        39.94        39.49 o
   4   17   19       188.79        21.72       213.63 o
   5   17   19        62.57        41.99       100.67 o
   6   17   19        11.29       165.38        42.60 o
   0   18   19       154.75        30.47       164.12 o
   1   18   19       449.02         5.71       482.44 o
   2   18   19       249.96        11.49       321.33 o
   3   18   19      1257.41         4.88      1239.29 o
   4   18   19       605.65        11.09       577.73 o
   0    0   20     11149.25         2.22     11525.76 o
   1    0   20      1211.74         1.35      1428.52 o
   2    0   20        41.99        13.32         1.26 o
   3    0   20     66770.56        17.64     68644.73 o
   4    0   20     10924.43         2.79     11597.93 o
   5    0   20      6152.83         2.13      5587.08 o
   6    0   20       702.25         2.34       525.03 o
   7    0   20      9946.07         3.03      9689.58 o
   8    0   20      5031.06         2.56      4752.36 o
   9    0   20     14347.25         4.20     15167.04 o
  10    0   20      4378.47         2.86      4691.92 o
  11    0   20       798.06         4.12       880.42 o
  12    0   20         8.29        96.04        37.19 o
  13    0   20      4848.34         3.03      4842.13 o
  14    0   20       325.44         6.60       333.90 o
  15    0   20       480.92         7.29       491.64 o
   1    1   20      3379.10         1.37      3947.24 o
   2    1   20     22386.14         4.88     22289.54 o
   3    1   20        53.14        12.67         2.55 o
   4    1   20     13548.96         3.35     13626.31 o
   5    1   20     23231.86         5.62     23810.87 o
   6    1   20      9541.38         2.72      9420.36 o
   7    1   20      2823.86         2.25      2702.30 o
   8    1   20      2933.31         2.13      3063.76 o
   9    1   20      8065.84         3.35      7888.80 o
  10    1   20       148.60         7.67       163.23 o
  11    1   20      7152.08         3.53      7369.33 o
  12    1   20      1665.46         2.66      1881.28 o
  13    1   20       418.20         4.97       384.31 o
  14    1   20       683.30         4.49       669.57 o
  15    1   20      5021.14         4.88      4830.87 o
   0    2   20      3008.52         2.02      2983.58 o
   1    2   20      9212.16         2.16      9163.80 o
   2    2   20      3740.55         1.69      3847.55 o
   3    2   20     36860.16         8.76     35778.67 o
   4    2   20     10691.56         2.72     11104.77 o
   5    2   20     12636.01         3.57     13293.36 o
   6    2   20       803.16         2.89       855.19 o
   7    2   20      5604.02         2.34      5531.86 o
   8    2   20        -1.77        68.89        68.27 o
   9    2   20     15700.09         5.02     15788.98 o
  10    2   20      2431.48         2.79      2295.38 o
  11    2   20        23.23        32.38         8.98 o
  12    2   20       689.59         2.86       725.81 o
  13    2   20      3695.42         2.96      3806.03 o
  14    2   20       177.96        18.49       183.64 o
  15    2   20       728.46        10.43       780.42 o
   1    3   20      2250.55         1.44      2180.43 o
   2    3   20      9399.30         2.50      8413.23 o
   3    3   20       260.50         4.67       159.11 o
   4    3   20      1608.01         1.90      2151.34 o
   5    3   20     13105.67         3.31     13096.62 o
   6    3   20      1930.72         1.85      2232.61 o
   7    3   20       101.00         8.76        87.65 o
   8    3   20      3084.69         2.25      3028.00 o
   9    3   20      2242.02         2.46      2228.24 o
  10    3   20        -3.72        91.97         5.25 o
  11    3   20      4954.75         2.56      5339.04 o
  12    3   20       595.36         3.28       636.45 o
  13    3   20       110.04        16.08        99.97 o
  14    3   20       457.10         7.90       413.90 o
  15    3   20      2093.06         5.38      2062.11 o
   0    4   20      1733.89         0.74      2100.12 o
   1    4   20      1413.76         1.06      1764.69 o
   2    4   20       713.42         1.44       497.30 o
   3    4   20     17686.34         4.62     19082.92 o
   4    4   20      3017.30         1.93      2736.10 o
   5    4   20       240.87         3.50       227.38 o
   6    4   20       305.20         3.46       261.36 o
   7    4   20      2945.23         1.72      3292.06 o
   8    4   20        10.18        37.09         0.06 o
   9    4   20      4852.52         2.37      4720.51 o
  10    4   20       579.85         2.92       603.61 o
  11    4   20        13.32        35.28         5.09 o
  12    4   20       133.63        14.67       149.34 o
  13    4   20      1132.32         5.38      1082.45 o
  14    4   20       129.28        18.58       129.94 o
  15    4   20       109.83        32.04        99.28 o
   1    5   20      4891.60         1.21      4827.65 o
   2    5   20        18.15        11.63         1.13 o
   3    5   20      2085.75         1.35      1913.54 o
   4    5   20      2070.25         1.56      1601.42 o
   5    5   20       853.81         2.22       979.19 o
   6    5   20      3221.70         1.42      2909.46 o
   7    5   20        13.10        51.27         0.57 o
   8    5   20        81.90        20.16       100.20 o
   9    5   20      2015.11         3.72      2180.43 o
  10    5   20        80.28        21.16        81.06 o
  11    5   20      1458.48         4.93      1379.09 o
  12    5   20        68.89        26.73        81.48 o
  13    5   20       202.78        12.46       229.47 o
  14    5   20        51.27        39.82        57.11 o
  15    5   20       956.66         7.78       857.23 o
   0    6   20      3443.34         2.40      3184.06 o
   1    6   20       556.96         4.20       406.86 o
   2    6   20      1147.85         3.13       967.64 o
   3    6   20       100.00        24.50        95.40 o
   4    6   20       232.56         2.22       271.57 o
   5    6   20      3460.97         1.32      3380.29 o
   6    6   20       688.01         3.28       713.39 o
   7    6   20        40.07        25.81        52.99 o
   8    6   20        49.84        19.10        47.89 o
   9    6   20       766.18         6.45       745.90 o
  10    6   20       454.54         6.86       470.32 o
  11    6   20       245.55        10.50       250.99 o
  12    6   20        33.64        39.31        51.65 o
  13    6   20       193.21        16.08       156.79 o
  14    6   20       136.89        20.79       188.38 o
   1    7   20       110.67        10.05        91.82 o
   2    7   20       394.82         7.45       557.88 o
   3    7   20       102.62         1.28        64.87 o
   4    7   20       169.26         1.99       204.59 o
   5    7   20      1699.91         2.16      1619.99 o
   6    7   20        -0.88       110.67        63.58 o
   7    7   20       590.98         2.76       655.28 o
   8    7   20        48.44        20.61       103.47 o
   9    7   20       200.22        11.02       242.99 o
  10    7   20        -9.24       100.20         0.69 o
  11    7   20       -22.85        52.27         0.01 o
  12    7   20       193.21        11.16       230.18 o
  13    7   20        -3.96       270.60         3.82 o
  14    7   20        18.32        85.19        30.73 o
   0    8   20      4915.41         2.66      4503.61 o
   1    8   20       977.81         2.72      1195.68 o
   2    8   20       368.64         4.71       309.01 o
   3    8   20      2096.72         2.66      1985.07 o
   4    8   20       794.11         0.90       887.99 o
   5    8   20      2046.66         1.56      2170.71 o
   6    8   20        29.48        15.37        38.76 o
   7    8   20        89.87         9.36        50.49 o
   8    8   20       229.22         6.00       168.59 o
   9    8   20       466.13         7.24       404.53 o
  10    8   20       383.38         7.56       443.61 o
  11    8   20        59.75        28.52        39.78 o
  12    8   20        10.43       107.95        32.02 o
  13    8   20       158.76        16.56       172.22 o
  14    8   20         3.17       521.21        12.87 o
   1    9   20       513.02         4.16       493.69 o
   2    9   20       617.03         4.33       693.13 o
   3    9   20      1278.78         2.07      1389.43 o
   4    9   20       400.40         0.59       362.40 o
   5    9   20        43.96         7.56        47.09 o
   6    9   20       922.94         1.64       910.20 o
   7    9   20       895.80         2.62       890.06 o
   8    9   20       128.37         8.01       154.19 o
   9    9   20        41.99        35.76         7.27 o
  10    9   20        14.52        53.73        27.60 o
  11    9   20       521.67         5.71       490.61 o
  12    9   20        49.28        28.09        81.06 o
  13    9   20         5.20       222.61         7.97 o
   0   10   20       303.11         8.24        57.46 o
   1   10   20        -3.53        68.72        12.87 o
   2   10   20       104.45         8.82        46.46 o
   3   10   20      2521.04         2.31      2477.38 o
   4   10   20       862.01         5.34       766.90 o
   5   10   20      1348.36         1.12      1377.38 o
   6   10   20       628.50         1.77       573.85 o
   7   10   20      2215.58         1.93      2153.49 o
   8   10   20        60.68        16.40        53.49 o
   9   10   20      1844.70         3.35      1755.95 o
  10   10   20       496.84         6.15       523.44 o
  11   10   20        92.74        16.08        98.59 o
  12   10   20       180.36        11.16       164.12 o
  13   10   20       695.90         5.86       669.57 o
   1   11   20      2602.02         2.19      2535.32 o
   2   11   20       712.36         2.76       825.67 o
   3   11   20       541.49         2.82       534.09 o
   4   11   20       327.25         9.12       200.64 o
   5   11   20      3182.09         1.17      3251.02 o
   6   11   20       446.05         2.07       465.31 o
   7   11   20         6.30        50.27         1.48 o
   8   11   20       864.95         2.96       752.87 o
   9   11   20      1840.41         2.89      1954.25 o
  10   11   20        84.82        12.39        82.32 o
  11   11   20      2151.10         3.35      2077.91 o
  12   11   20       342.25         6.97       300.92 o
   0   12   20      2383.39         3.53      2294.27 o
   1   12   20      3456.26         2.53      3461.51 o
   2   12   20        63.20        10.89        66.19 o
   3   12   20     16399.36         5.06     16580.99 o
   4   12   20      1721.42         4.04      1751.10 o
   5   12   20       -16.65        94.09         0.75 o
   6   12   20        85.93         2.79       107.28 o
   7   12   20      5646.02         2.16      5607.86 o
   8   12   20       146.17         6.20       120.87 o
   9   12   20      3099.15         3.17      3089.44 o
  10   12   20       924.16         3.84       926.33 o
  11   12   20         8.53        99.60        16.97 o
   1   13   20      4888.81         2.89      5042.26 o
   2   13   20       664.09         2.76       593.42 o
   3   13   20       881.50         1.69      1007.64 o
   4   13   20      1569.74         5.20      1541.78 o
   5   13   20      4781.72         3.84      4641.33 o
   6   13   20       324.72         9.92       343.27 o
   7   13   20        69.39        33.29        57.11 o
   8   13   20       514.38        11.09       448.00 o
   9   13   20      2494.00         5.20      2544.65 o
  10   13   20       897.60         9.80       803.87 o
  11   13   20      1847.28         6.05      2006.78 o
   0   14   20      1832.70         4.80      1755.95 o
   1   14   20      1658.93         2.92      1649.94 o
   2   14   20       379.86         2.62       433.43 o
   3   14   20      9294.89         3.69      9319.55 o
   4   14   20      1639.44        15.21      1610.69 o
   5   14   20        65.29        32.83        90.71 o
   6   14   20       649.74         8.70       504.55 o
   7   14   20      2822.80         4.12      2825.19 o
   8   14   20       181.17        19.36       202.28 o
   9   14   20      2555.30         5.90      2601.00 o
  10   14   20      1356.45         8.64      1282.02 o
   1   15   20      2837.69         2.99      2853.55 o
   2   15   20      2797.35         2.96      2935.74 o
   3   15   20       340.03         9.86       294.93 o
   4   15   20      1127.62         5.71       936.93 o
   5   15   20      3410.56         4.33      3341.38 o
   6   15   20       456.68         8.07       403.60 o
   7   15   20        71.57        32.26        39.92 o
   8   15   20      1071.25         8.41       942.60 o
   9   15   20       776.18        11.16       827.00 o
   0   16   20       375.97         4.67       466.31 o
   1   16   20      1208.95         2.99      1263.85 o
   2   16   20       613.06        11.90       570.52 o
   3   16   20      4017.02         4.04      4039.39 o
   4   16   20      1265.94         7.90      1137.19 o
   5   16   20        26.94        70.39        19.75 o
   6   16   20       574.56         8.64       582.19 o
   7   16   20      1540.56         7.34      1513.73 o
   1   17   20       562.64         5.15       633.54 o
   2   17   20      1984.70         4.20      1940.98 o
   3   17   20       -18.40        95.45        27.00 o
   4   17   20      1068.64         6.71       906.71 o
   5   17   20      2318.42         5.62      2265.54 o
   0   18   20       330.15        18.84       314.73 o
   1   18   20       260.50         8.07       325.08 o
   2   18   20       176.09        15.76       219.08 o
   3   18   20      1769.04         7.90      1664.07 o
   1    1   21      1469.96         1.59      1296.15 o
   2    1   21       364.43         3.46        99.74 o
   3    1   21       904.20         2.46       557.88 o
   4    1   21       525.78         3.57       408.27 o
   5    1   21       168.74         8.64       438.74 o
   6    1   21       115.56         7.62        28.59 o
   7    1   21      1542.13         1.96      1462.84 o
   8    1   21      1066.68         3.06      1135.63 o
   9    1   21       -67.90        31.14        11.65 o
  10    1   21       496.84         3.92       563.36 o
  11    1   21       924.77         3.46       939.76 o
  12    1   21         1.85       238.08        18.04 o
  13    1   21       223.50         9.00       212.95 o
  14    1   21        92.74        16.73       107.28 o
  15    1   21       142.56        23.81       206.58 o
   0    2   21       710.76         1.80       745.26 o
   1    2   21       738.75         2.22       472.33 o
   2    2   21      1542.13         1.37      1497.57 o
   3    2   21      7150.39         2.79      6502.35 o
   4    2   21      1431.11         1.80      1461.96 o
   5    2   21      1319.87         2.22      1444.31 o
   6    2   21       381.42         3.61       373.05 o
   7    2   21       209.09         5.62       168.89 o
   8    2   21       767.29         3.28       736.44 o
   9    2   21       887.44         6.00      1141.10 o
  10    2   21        11.97        35.16         1.99 o
  11    2   21       357.97         5.86       391.15 o
  12    2   21        11.97        49.70        17.94 o
  13    2   21       770.06         4.97       709.07 o
  14    2   21         0.18      8660.16         1.04 o
  15    2   21       428.49        13.32       488.56 o
   1    3   21       790.17         2.04       894.21 o
   2    3   21        28.09        20.52       137.43 o
   3    3   21       827.14         2.16      1146.58 o
   4    3   21       167.70         4.04        61.93 o
   5    3   21      5955.21         2.34      5742.11 o
   6    3   21      6018.66         2.34      6686.54 o
   7    3   21       765.63         1.93       749.69 o
   8    3   21       254.72         4.84       267.76 o
   9    3   21       523.95         5.57       450.46 o
  10    3   21       730.08         3.42       772.68 o
  11    3   21      2089.40         2.37      2205.35 o
  12    3   21        16.89        41.09         8.85 o
  13    3   21        -7.13       152.28         1.90 o
  14    3   21        46.38        38.32        75.13 o
  15    3   21      1166.91         7.45      1188.49 o
   0    4   21      3415.23         1.02      3405.90 o
   1    4   21     11642.41         2.62     11053.61 o
   2    4   21      1179.24         1.23      1083.97 o
   3    4   21     30789.72         8.07     31206.71 o
   4    4   21       248.69         3.92       309.82 o
   5    4   21        85.19         7.40        66.19 o
   6    4   21        27.35        14.44        40.81 o
   7    4   21      3457.44         1.82      3357.45 o
   8    4   21      2835.56         1.64      2887.03 o
   9    4   21      3631.27         2.07      4057.06 o
  10    4   21       169.00         3.80       187.11 o
  11    4   21        33.18        10.69       106.56 o
  12    4   21        16.16        74.82        49.51 o
  13    4   21      1771.57         4.45      1701.10 o
  14    4   21        24.80        76.91        15.48 o
  15    4   21       576.96        12.89       540.52 o
   1    5   21      7494.36         1.69      7682.54 o
   2    5   21       443.10         1.66       583.87 o
   3    5   21      2393.17         1.51      2140.62 o
   4    5   21      1243.27         1.42      1386.84 o
   5    5   21     21948.42         5.52     22320.65 o
   6    5   21       394.02         1.96       322.16 o
   7    5   21       600.74         1.25       647.01 o
   8    5   21       359.10         5.38       398.50 o
   9    5   21      6032.63         3.20      5835.44 o
  10    5   21         4.16       235.01        12.70 o
  11    5   21      5893.63         4.00      5870.86 o
  12    5   21         3.50       282.24         0.12 o
  13    5   21       364.43        11.22       372.60 o
  14    5   21        52.13        48.44        58.87 o
   0    6   21      1206.17         3.06      1254.82 o
   1    6   21      6859.15         2.69      7361.39 o
   2    6   21       580.81         5.29       617.91 o
   3    6   21     55903.87        14.67     53093.40 o
   4    6   21       295.50         2.16       216.68 o
   5    6   21        14.90        13.99         1.34 o
   6    6   21         7.45        22.28        29.58 o
   7    6   21      7317.09         2.72      7232.87 o
   8    6   21        26.42        30.69        13.37 o
   9    6   21     10058.08         4.45     10029.71 o
  10    6   21        11.36        81.72        12.70 o
  11    6   21        64.00        35.16        50.82 o
  12    6   21       149.57        11.56       192.21 o
  13    6   21      3762.60         4.16      3739.21 o
  14    6   21        48.44        42.77        57.63 o
   1    7   21      8451.12         8.12      8223.25 o
   2    7   21      6554.52         2.92      6331.78 o
   3    7   21       770.06         3.53       775.90 o
   4    7   21       141.85         2.10        82.74 o
   5    7   21     22108.72         6.00     22265.36 o
   6    7   21      2964.80         2.53      3035.64 o
   7    7   21        15.60        33.18         3.18 o
   8    7   21         9.61        78.50         7.21 o
   9    7   21      5789.69         5.81      5587.08 o
  10    7   21       495.95         5.24       538.37 o
  11    7   21      5301.30         3.24      5480.33 o
  12    7   21       108.78        19.54       102.30 o
  13    7   21       156.75        16.48       164.12 o
  14    7   21       258.57        13.47       240.83 o
   0    8   21      7208.01         2.69      7658.22 o
   1    8   21      6993.98         2.86      6709.27 o
   2    8   21        25.91        43.96         4.48 o
   3    8   21     28183.69         7.34     28192.22 o
   4    8   21      3205.82         6.25      3513.45 o
   5    8   21        20.25        14.98         1.37 o
   6    8   21       143.76         3.92       136.61 o
   7    8   21      5664.07         2.69      5771.97 o
   8    8   21       348.20         4.12       391.15 o
   9    8   21     11303.94         4.80     10823.65 o
  10    8   21        -8.88       103.43         1.65 o
  11    8   21        60.06        27.35        39.63 o
  12    8   21        24.40        56.85         3.39 o
  13    8   21      2958.27         4.20      2672.31 o
   1    9   21     10156.61         3.35     10073.79 o
   2    9   21      1170.32         3.50       829.00 o
   3    9   21       129.28         9.00       145.69 o
   4    9   21       396.81         3.03       568.31 o
   5    9   21     27027.36         6.71     27516.25 o
   6    9   21       140.19         3.69       159.41 o
   7    9   21       357.21         2.40       445.56 o
   8    9   21         6.71        80.28         0.69 o
   9    9   21      3887.52         3.24      3999.77 o
  10    9   21        27.98        39.31        35.93 o
  11    9   21      6958.90         4.00      6907.89 o
  12    9   21       273.24         8.53       231.93 o
  13    9   21       160.02        14.67       155.05 o
   0   10   21       985.33         2.04      1035.75 o
   1   10   21      2425.56         1.96      2519.03 o
   2   10   21       100.80         7.24        94.95 o
   3   10   21     14445.64         4.58     14487.87 o
   4   10   21       238.08        12.39       240.47 o
   5   10   21       110.46         1.69       110.66 o
   6   10   21       350.06         2.04       325.08 o
   7   10   21      3676.00         1.99      3400.50 o
   8   10   21       126.56         8.94       159.70 o
   9   10   21      7712.35         4.00      7919.67 o
  10   10   21        25.70        37.95        23.74 o
  11   10   21        82.45        17.98        73.73 o
  12   10   21        57.30        25.70        47.09 o
   1   11   21       946.79         3.13       984.27 o
   2   11   21       862.01         3.24      1087.02 o
   3   11   21       190.99         2.46       136.07 o
   4   11   21       581.77         8.64       449.47 o
   5   11   21      4755.48         3.61      4534.73 o
   6   11   21        28.94         5.43        51.98 o
   7   11   21        20.07        14.59        12.54 o
   8   11   21        36.48        15.68        50.00 o
   9   11   21      1190.25         3.28      1175.76 o
  10   11   21         7.56        76.21         0.50 o
  11   11   21      1594.40         4.24      1633.06 o
  12   11   21        -3.28       225.90        16.69 o
   0   12   21        76.21        10.37        74.13 o
   1   12   21        66.59        13.91        62.66 o
   2   12   21         3.42        96.04         4.94 o
   3   12   21      2585.72         2.34      2526.00 o
   4   12   21        16.40        91.78        18.14 o
   5   12   21        97.22        20.16       111.63 o
   6   12   21         2.76        37.21         2.85 o
   7   12   21       604.67         3.42       651.14 o
   8   12   21        94.28        13.25       117.58 o
   9   12   21      1063.41         4.75      1046.96 o
  10   12   21        48.72        45.16        66.00 o
  11   12   21        81.00        27.35       101.13 o
   1   13   21       215.21         7.67        71.37 o
   2   13   21        -4.28       128.14         1.21 o
   3   13   21        26.42        11.56        38.48 o
   4   13   21       197.68        15.84       153.04 o
   5   13   21       959.76         6.76       876.99 o
   6   13   21        11.70       190.72        46.30 o
   7   13   21        15.84       116.42        49.67 o
   8   13   21       231.04        17.22       219.76 o
   9   13   21        77.79        43.96       122.40 o
  10   13   21        23.62       111.94         4.58 o
   0   14   21       129.96         8.70       130.46 o
   1   14   21       370.18         6.25       426.71 o
   2   14   21        73.62         7.56        63.02 o
   3   14   21       122.99        24.01        31.63 o
   4   14   21        23.23        65.77        29.46 o
   5   14   21       314.35        12.74       356.26 o
   6   14   21       376.36        11.36       375.29 o
   7   14   21        -5.66       262.76        14.58 o
   8   14   21        80.64        35.28        96.99 o
   9   14   21       -10.50       350.44         0.23 o
   1   15   21        -1.74       170.56        40.95 o
   2   15   21       238.08        12.46       165.30 o
   3   15   21       127.01        17.22       166.79 o
   4   15   21       -25.70        74.65         2.30 o
   5   15   21        12.46       171.35         1.01 o
   6   15   21        -1.61       922.94         5.36 o
   7   15   21        39.56        50.13        64.50 o
   8   15   21        -4.33       545.69        34.15 o
   0   16   21       376.75         3.20       390.23 o
   1   16   21       801.46         5.62       833.67 o
   2   16   21         3.69       306.60        21.53 o
   3   16   21       832.90         7.13       846.42 o
   4   16   21       192.65        23.43       216.68 o
   5   16   21        13.18       127.01        15.85 o
   6   16   21        -1.93       697.49         7.02 o
   7   16   21       639.08        10.89       663.60 o
   1   17   21       500.86         6.66       615.03 o
   2   17   21        13.91        77.97         7.84 o
   3   17   21        53.73        48.02        58.87 o
   4   17   21       -19.18        93.90         0.15 o
   5   17   21       909.63         8.53       905.32 o
   0   18   21        41.60        51.98        23.74 o
   1   18   21       488.85        19.18       462.32 o
   0    0   22       245.24         3.92       239.04 o
   1    0   22     30022.49         6.92     27118.41 o
   2    0   22      2190.24         1.32      2023.41 o
   3    0   22     23901.16         5.76     25264.56 o
   4    0   22        62.57        10.30        16.31 o
   5    0   22      2130.75         1.96      2155.64 o
   6    0   22       568.82         3.28       663.00 o
   7    0   22      9192.97         2.76      9562.42 o
   8    0   22       862.01         2.46       990.81 o
   9    0   22     17103.41         5.29     17615.93 o
  10    0   22        93.90        12.96       119.09 o
  11    0   22       818.53         3.24       879.73 o
  12    0   22       113.00        11.36        67.89 o
  13    0   22      3226.24         2.99      3753.38 o
  14    0   22        90.82        13.84       173.13 o
  15    0   22       577.92        11.56       614.46 o
   1    1   22      6699.42         1.93      6176.21 o
   2    1   22      4943.50         1.69      5104.90 o
   3    1   22       785.12         2.46       657.06 o
   4    1   22      1576.09         2.02      1593.09 o
   5    1   22     25306.45         6.10     25972.11 o
   6    1   22        66.42        13.32        53.83 o
   7    1   22         7.40        72.76         7.97 o
   8    1   22        22.00        32.26        14.76 o
   9    1   22     13846.23         4.67     13832.42 o
  10    1   22       155.75         9.86       183.33 o
  11    1   22      9876.38         4.20     10309.79 o
  12    1   22       311.52         5.38       324.25 o
  13    1   22       330.51         7.29       387.95 o
  14    1   22       262.44        10.96       295.73 o
  15    1   22      4591.42         5.20      4469.50 o
   0    2   22      3701.51         1.56      3262.91 o
   1    2   22     10024.01         2.59     10949.23 o
   2    2   22        16.00        25.20         1.34 o
   3    2   22     38181.16         9.24     39155.77 o
   4    2   22      2633.74         1.88      2588.03 o
   5    2   22        98.80        10.24       155.34 o
   6    2   22       817.96         2.37       841.04 o
   7    2   22      3967.74         2.04      4143.01 o
   8    2   22         0.71       165.64        38.05 o
   9    2   22     12954.99         4.58     12618.99 o
  10    2   22       610.58         3.76       688.27 o
  11    2   22        36.48        18.49        27.73 o
  12    2   22         7.24        99.20         0.26 o
  13    2   22      3060.30         3.53      3035.64 o
  14    2   22       290.02        11.36       277.70 o
  15    2   22       582.74        10.69       599.63 o
   1    3   22     14395.20         3.72     14122.47 o
   2    3   22      2129.82         1.64      1844.32 o
   3    3   22      2814.30         1.85      2764.01 o
   4    3   22       980.32         1.88      1104.65 o
   5    3   22      9436.18         3.03     10260.49 o
   6    3   22         1.32       216.97         0.09 o
   7    3   22      1755.61         1.96      1997.46 o
   8    3   22       606.14         2.46       611.59 o
   9    3   22      5649.03         2.62      6300.51 o
  10    3   22       147.38         6.76       163.52 o
  11    3   22      4222.40         2.72      4345.05 o
  12    3   22        67.24        22.18        61.56 o
  13    3   22        20.98        69.72        42.00 o
  14    3   22       163.58        19.01       173.13 o
   0    4   22       772.28         1.00       969.80 o
   1    4   22      4327.01         1.69      4357.26 o
   2    4   22        32.95        11.49         8.78 o
   3    4   22      6494.75         2.76      6096.43 o
   4    4   22        -9.42         6.71        11.89 o
   5    4   22       219.04         3.35       305.76 o
   6    4   22       449.44         2.79       477.88 o
   7    4   22      1521.78         1.88      1462.84 o
   8    4   22       209.38         4.71       228.77 o
   9    4   22      4919.62         2.46      5313.71 o
  10    4   22       469.16         2.28       526.09 o
  11    4   22       252.49         4.12       317.61 o
  12    4   22        83.36        19.54        85.50 o
  13    4   22      1100.91         5.20      1091.61 o
  14    4   22        52.85        35.05        69.62 o
   1    5   22      2442.34         1.08      2698.69 o
   2    5   22      1928.97         1.10      1694.42 o
   3    5   22       520.75         2.37       698.63 o
   4    5   22      1052.35         1.61       971.96 o
   5    5   22      4196.45         2.04      3938.52 o
   6    5   22       350.06         2.22       311.05 o
   7    5   22       166.41         1.99       144.57 o
   8    5   22      1306.82         3.17      1427.65 o
   9    5   22       386.91         9.18       344.13 o
  10    5   22       317.20         8.12       358.44 o
  11    5   22      2306.88         3.84      2439.51 o
  12    5   22        -3.57       308.35         1.65 o
  13    5   22       128.14        18.84       188.69 o
  14    5   22        99.40        26.83       175.88 o
   0    6   22      3253.56         2.22      3384.33 o
   1    6   22      3187.73         2.53      3567.16 o
   2    6   22        27.14        25.60        29.84 o
   3    6   22       564.06         8.47       605.31 o
   4    6   22      6440.06         1.90      6313.38 o
   5    6   22       475.24         1.82       521.32 o
   6    6   22       146.17         8.88       113.85 o
   7    6   22        45.29        17.72        79.82 o
   8    6   22       255.36         7.08       348.00 o
   9    6   22       761.21         6.00       766.26 o
  10    6   22       516.65         6.35       628.89 o
  11    6   22        -3.76       251.86         3.87 o
  12    6   22        33.41        40.45        43.05 o
  13    6   22        93.12        26.32        82.95 o
  14    6   22       104.65        23.33       162.05 o
   1    7   22         8.88       100.80        23.85 o
   2    7   22      5267.86         3.50      5099.94 o
   3    7   22       462.68         3.39       518.16 o
   4    7   22        42.51         4.88        23.74 o
   5    7   22      1133.00         0.94      1278.71 o
   6    7   22       112.15         3.13       162.93 o
   7    7   22       426.42         3.84       476.36 o
   8    7   22       928.42         3.13       887.30 o
   9    7   22       319.34         8.18       261.74 o
  10    7   22        46.24        29.27        82.32 o
  11    7   22       -14.06        82.08         3.18 o
  12    7   22        -6.81       140.42         5.74 o
  13    7   22         1.21      1139.06         0.25 o
   0    8   22        60.22        13.47        50.16 o
   1    8   22      1251.04         2.50      1451.36 o
   2    8   22         7.40        76.04         0.14 o
   3    8   22       915.67         8.94      1200.49 o
   4    8   22       101.20         0.92       123.94 o
   5    8   22        -2.99        68.23         0.94 o
   6    8   22        16.32        21.90         0.08 o
   7    8   22       964.72         3.06      1077.13 o
   8    8   22       402.40         4.45       437.29 o
   9    8   22       230.74        11.90       162.05 o
  10    8   22       -10.24        80.28         7.78 o
  11    8   22         3.24       292.41         5.14 o
  12    8   22         4.16       239.63         2.19 o
  13    8   22        42.38        44.76        22.62 o
   1    9   22       170.30         5.71       129.67 o
   2    9   22        91.58         5.90       116.08 o
   3    9   22       145.20         4.28        99.97 o
   4    9   22        67.73         1.96        84.22 o
   5    9   22       614.54         3.80       674.37 o
   6    9   22        -3.31        51.84         5.41 o
   7    9   22       365.57         2.50       399.89 o
   8    9   22       -15.37        25.70         0.13 o
   9    9   22       218.74         8.53       191.57 o
  10    9   22       134.56        12.04       145.97 o
  11    9   22       443.94         7.73       335.17 o
  12    9   22         3.13       229.52        25.11 o
  13    9   22        30.14        47.33        22.29 o
   0   10   22       139.24         7.02       159.99 o
   1   10   22         2.28       177.42        40.51 o
   2   10   22        64.32        14.29        16.78 o
   3   10   22      5613.01         2.99      5444.41 o
   4   10   22       299.64        10.63       239.40 o
   5   10   22       166.93         2.34       186.47 o
   6   10   22       136.89         2.04       129.67 o
   7   10   22       935.14         1.69       881.11 o
   8   10   22         7.02        56.10        14.15 o
   9   10   22      1704.04         3.80      1748.20 o
  10   10   22        75.86        17.56        94.27 o
  11   10   22        23.81        43.82        16.78 o
  12   10   22         1.54       497.29        22.51 o
   1   11   22      1767.36         2.59      1751.10 o
   2   11   22       114.06         5.38       108.24 o
   3   11   22       970.95         1.80      1107.73 o
   4   11   22       528.08         7.51       546.46 o
   5   11   22      4062.79         4.28      3867.67 o
   6   11   22       435.56         0.98       460.83 o
   7   11   22        49.14         6.92        51.65 o
   8   11   22       503.55         2.79       502.47 o
   9   11   22      2050.28         3.20      1944.04 o
  10   11   22       148.60         8.24       176.80 o
  11   11   22      1405.50         4.33      1334.76 o
   0   12   22       313.29         4.88       226.33 o
   1   12   22      3984.13         2.46      3889.29 o
   2   12   22        61.47        10.56        61.93 o
   3   12   22     13011.96         3.96     13096.62 o
   4   12   22       110.88        19.45       105.13 o
   5   12   22        29.27        62.09         4.10 o
   6   12   22        44.09        45.29        25.58 o
   7   12   22      3976.56         3.76      4213.33 o
   8   12   22        22.85        86.68         0.99 o
   9   12   22      1962.49         5.95      1921.65 o
  10   12   22       545.22        11.42       628.31 o
  11   12   22       153.51        26.11       146.25 o
   1   13   22      5425.80         3.42      5327.21 o
   2   13   22       199.94         4.58       199.66 o
   3   13   22       494.62         2.02       510.29 o
   4   13   22       662.55         8.18       687.66 o
   5   13   22      8217.42         4.75      8556.06 o
   6   13   22       850.31         6.20       860.62 o
   7   13   22       195.16        14.75       171.01 o
   8   13   22       371.33        11.90       366.37 o
   9   13   22      1145.82         7.45      1123.19 o
  10   13   22        16.08       179.56        55.37 o
   0   14   22       323.28         3.53       256.52 o
   1   14   22      2571.50         2.43      2374.79 o
   2   14   22       184.96         7.56       169.50 o
   3   14   22      9447.84         4.88      9170.44 o
   4   14   22        67.40        33.29        72.15 o
   5   14   22       184.14        16.24       205.92 o
   6   14   22        43.56        49.42        41.70 o
   7   14   22      1792.68         5.06      1676.37 o
   8   14   22        14.44       144.48        24.19 o
   9   14   22      3075.81         6.05      2984.85 o
   1   15   22      2090.32         2.56      2105.43 o
   2   15   22        33.18        34.93        16.97 o
   3   15   22       157.00        16.48        86.57 o
   4   15   22       257.92        18.92       323.83 o
   5   15   22      4538.72         4.97      4544.08 o
   6   15   22        -7.78       165.38         4.15 o
   7   15   22       662.03         7.84       736.44 o
   8   15   22       243.98        21.25       233.70 o
   0   16   22        47.20        14.98        47.57 o
   1   16   22      1252.45         3.50      1212.55 o
   2   16   22        27.67        51.55        22.40 o
   3   16   22      5695.72         5.24      5754.40 o
   4   16   22         1.69      1181.30         2.40 o
   5   16   22       112.78        23.91       129.67 o
   6   16   22       -17.81       129.28         0.14 o
   1   17   22      1197.16         3.42      1287.83 o
   2   17   22        24.70        59.29        17.74 o
   3   17   22        28.09        69.39        20.79 o
   4   17   22       -35.64        49.14         0.26 o
   1    1   23       665.12         2.79       608.16 o
   2    1   23       724.69         2.79       338.57 o
   3    1   23        -0.86       550.37         8.78 o
   4    1   23       135.96         8.58       238.68 o
   5    1   23        95.26        13.76        32.42 o
   6    1   23       140.66         7.24       224.94 o
   7    1   23        12.04        47.47        17.94 o
   8    1   23       981.57         3.06      1227.10 o
   9    1   23       -31.58        55.80        33.61 o
  10    1   23        69.06        13.99        50.16 o
  11    1   23       226.20         8.35       206.92 o
  12    1   23         6.60        57.30        11.89 o
  13    1   23        66.59        22.85        60.12 o
  14    1   23       155.50        15.92       258.75 o
   0    2   23      4245.83         1.64      4653.95 o
   1    2   23      1034.91         2.07      1003.97 o
   2    2   23       519.38         2.56       374.39 o
   3    2   23      1283.79         2.76      1001.77 o
   4    2   23      4644.42         2.31      4240.41 o
   5    2   23      1040.71         2.34      1178.93 o
   6    2   23        11.09        50.55         2.16 o
   7    2   23       259.21         6.81       182.70 o
   8    2   23       247.75         6.35       248.07 o
   9    2   23      1670.36         4.45      2068.42 o
  10    2   23       713.42         3.84       707.22 o
  11    2   23       390.46         3.76       420.52 o
  12    2   23       330.15         4.62       385.22 o
  13    2   23       170.30        13.25       182.39 o
  14    2   23        98.21        24.90       105.37 o
   1    3   23      1431.11         1.96      1430.27 o
   2    3   23      1849.00         2.56      2467.03 o
   3    3   23      2518.03         1.72      2464.73 o
   4    3   23      3332.75         1.88      2733.67 o
   5    3   23        88.74         9.61       107.76 o
   6    3   23      1449.32         1.99      1441.67 o
   7    3   23       872.02         1.72       962.60 o
   8    3   23       238.08         6.55       236.90 o
   9    3   23      1288.81         3.39      1367.94 o
  10    3   23       177.69         6.50       217.71 o
  11    3   23      1365.30         3.28      1409.34 o
  12    3   23       338.56         7.90       332.63 o
  13    3   23        96.63        23.62        73.34 o
  14    3   23       153.51        20.43       201.95 o
   0    4   23      7579.44         1.90      6580.98 o
   1    4   23      8764.70         2.25      8421.72 o
   2    4   23      3561.70         1.59      3318.67 o
   3    4   23     13149.21         3.76     13280.02 o
   4    4   23      1229.90         2.31      1335.61 o
   5    4   23      1980.25         2.04      1932.83 o
   6    4   23       203.06         3.31       181.76 o
   7    4   23      4113.94         2.04      4449.41 o
   8    4   23       126.34         4.08       111.39 o
   9    4   23      2531.10         2.31      2433.80 o
  10    4   23      1955.41         1.59      2268.85 o
  11    4   23        -1.32       586.61         3.39 o
  12    4   23        11.29        84.64        11.81 o
  13    4   23       886.85         5.24       839.03 o
  14    4   23       221.41        14.98       317.20 o
   1    5   23     12314.34         2.79     11909.07 o
   2    5   23     17329.09         4.00     16019.57 o
   3    5   23      5998.50         2.07      5635.63 o
   4    5   23      8137.84         2.50      8819.25 o
   5    5   23     12392.14         3.46     12580.02 o
   6    5   23      5468.60         1.82      5899.27 o
   7    5   23       245.55         1.56       201.30 o
   8    5   23      3082.47         2.82      3193.21 o
   9    5   23      5800.35         3.53      6036.94 o
  10    5   23        80.82        21.53        87.87 o
  11    5   23      4537.37         3.13      4430.90 o
  12    5   23      1130.98         4.58      1309.51 o
  13    5   23       230.74        13.62       262.86 o
  14    5   23       645.16         8.41       674.97 o
   0    6   23      2638.88         2.59      2842.44 o
   1    6   23      8977.56         3.10      8682.84 o
   2    6   23       759.55         3.80       658.24 o
   3    6   23     26014.46         6.15     25504.25 o
   4    6   23      7647.50         2.34      7537.17 o
   5    6   23        41.09         8.12        19.95 o
   6    6   23       278.89         1.51       281.57 o
   7    6   23      4228.90         2.10      4397.07 o
   8    6   23       338.56         5.71       318.85 o
   9    6   23      6151.26         3.42      6272.99 o
  10    6   23      4055.14         3.24      3969.09 o
  11    6   23        55.35        27.88        45.36 o
  12    6   23        17.06        75.17        19.14 o
  13    6   23      2137.21         4.04      2029.66 o
   1    7   23      6296.42         2.53      6342.84 o
   2    7   23      2580.64         7.18      2573.92 o
   3    7   23      1535.86         2.82      1600.49 o
   4    7   23      2678.06         1.21      2640.10 o
   5    7   23      8774.07         2.22      8795.35 o
   6    7   23         4.08        76.56         0.71 o
   7    7   23       599.27         3.31       638.21 o
   8    7   23      5025.39         2.72      5123.11 o
   9    7   23      5023.97         3.42      4988.17 o
  10    7   23      1236.23         4.33      1274.57 o
  11    7   23      5163.86         3.28      4993.07 o
  12    7   23      1197.85         4.41      1153.64 o
  13    7   23       208.22        12.11       212.62 o
   0    8   23        50.55        12.32        32.15 o
   1    8   23      2585.72         2.07      2887.03 o
   2    8   23      1092.96         3.53      1172.58 o
   3    8   23     19209.96         5.29     18593.71 o
   4    8   23        68.23         4.62        29.33 o
   5    8   23       860.84         1.19       951.86 o
   6    8   23      2701.92         1.72      2672.31 o
   7    8   23      3074.70         2.43      2962.13 o
   8    8   23       478.73         5.86       481.43 o
   9    8   23      5138.02         3.28      5217.97 o
  10    8   23      2156.67         3.17      2095.88 o
  11    8   23       222.31        10.56       225.98 o
  12    8   23       455.82         7.51       434.39 o
  13    8   23      2251.50         4.20      2196.67 o
   1    9   23      3137.12         2.07      3244.42 o
   2    9   23      1885.30         2.31      1823.51 o
   3    9   23       184.42         7.02       144.85 o
   4    9   23      3642.12         1.69      4275.15 o
   5    9   23      7940.59         2.10      8210.66 o
   6    9   23       374.04         1.90       434.39 o
   7    9   23      2360.02         1.80      2430.38 o
   8    9   23      2784.67         2.16      2865.93 o
   9    9   23      2581.66         2.53      2635.34 o
  10    9   23      1249.62         3.39      1344.08 o
  11    9   23      4029.71         3.57      4140.03 o
  12    9   23       566.92         5.43       554.60 o
   0   10   23      1260.25         2.56      1344.08 o
   1   10   23      1789.29         2.34      1771.50 o
   2   10   23       290.36         3.31       241.19 o
   3   10   23      9093.53         2.96      9292.75 o
   4   10   23       259.53        11.02       261.36 o
   5   10   23      1576.09         4.71      1655.59 o
   6   10   23       976.56         1.00       943.31 o
   7   10   23       777.85         2.40       801.90 o
   8   10   23        61.62        12.82        74.33 o
   9   10   23      2823.86         3.57      2823.96 o
  10   10   23      1023.36         3.80      1073.33 o
  11   10   23       147.87         9.18       153.33 o
  12   10   23       157.50        11.36       200.97 o
   1   11   23       614.54         3.65       561.71 o
   2   11   23       926.59         2.46      1115.44 o
   3   11   23         2.28        73.44         3.96 o
   4   11   23      1780.84         5.11      1645.24 o
   5   11   23      3331.60         3.88      3165.81 o
   6   11   23         2.89       435.97         0.32 o
   7   11   23       968.45         5.52      1073.33 o
   8   11   23      2101.31         5.20      2123.52 o
   9   11   23       808.26         9.67       750.33 o
  10   11   23        87.98        32.60        99.74 o
  11   11   23      1214.52         8.94      1266.32 o
   0   12   23        58.83        11.97        21.97 o
   1   12   23         5.81        26.32         5.68 o
   2   12   23         7.78        62.73        21.21 o
   3   12   23       792.99         2.28       831.00 o
   4   12   23       230.74        15.60       201.30 o
   5   12   23       485.76         9.92       410.14 o
   6   12   23        37.45        57.46        30.47 o
   7   12   23       103.84        25.00        83.79 o
   8   12   23        18.40       143.52        17.65 o
   9   12   23      1141.76         8.35      1127.84 o
  10   12   23       153.02        27.35       170.10 o
   1   13   23       477.86         4.62       340.28 o
   2   13   23         6.60        51.55        14.41 o
   3   13   23        39.44        43.56        81.90 o
   4   13   23       138.06        26.52       147.65 o
   5   13   23       762.86         7.56       787.55 o
   6   13   23        40.07        50.55        51.98 o
   7   13   23       281.57        12.60       310.23 o
   8   13   23       243.05        17.56       264.74 o
   9   13   23        63.84        50.98        70.78 o
   0   14   23       392.44         4.41       366.37 o
   1   14   23        33.99        16.89        29.58 o
   2   14   23       335.26        10.82       310.64 o
   3   14   23        33.06        61.62        40.22 o
   4   14   23       177.69        17.31       252.83 o
   5   14   23        10.50       134.79         1.65 o
   6   14   23       -16.56       105.27         0.27 o
   7   14   23         0.69      3128.16        13.71 o
   8   14   23       288.66        15.68       273.09 o
   1   15   23        36.12        17.47         6.36 o
   2   15   23        14.67        73.27        24.19 o
   3   15   23       163.07        19.54       155.05 o
   4   15   23       -19.27        94.28         0.12 o
   5   15   23        74.30        36.84        85.50 o
   6   15   23        31.36        59.60        21.97 o
   7   15   23         0.85      2710.24         0.02 o
   0   16   23        74.30        19.98        55.54 o
   1   16   23        94.87        16.89       133.39 o
   2   16   23       142.32        12.67       156.21 o
   3   16   23      1369.74         6.81      1351.73 o
   4   16   23        82.08        34.46        97.90 o
   5   16   23        93.90        30.58       100.44 o
   1   17   23       140.42        19.89       144.02 o
   2   17   23       213.16        10.56       279.63 o
   3   17   23       -15.68        86.12        16.41 o
   0    0   24      1398.01         1.85       946.87 o
   1    0   24      1842.98         1.88      2267.74 o
   2    0   24       971.57         2.19      1121.63 o
   3    0   24     13710.07         3.72     13558.85 o
   4    0   24     13537.32         3.84     13378.89 o
   5    0   24        13.76        48.44        37.90 o
   6    0   24       167.96         6.30        55.37 o
   7    0   24      6756.84         2.50      7403.15 o
   8    0   24      1444.00         2.59      1693.47 o
   9    0   24      5331.92         2.72      4973.47 o
  10    0   24      4202.93         2.92      4114.76 o
  11    0   24        10.96        65.93         5.57 o
  12    0   24      1647.55         2.66      1768.58 o
  13    0   24      1460.77         2.89      1474.37 o
  14    0   24      2086.66         6.71      1913.54 o
   1    1   24      9168.06         2.40      9219.27 o
   2    1   24     24470.34         5.86     23568.63 o
   3    1   24      2020.50         2.31      2136.34 o
   4    1   24     11646.73         3.28     12365.47 o
   5    1   24      3147.21         2.10      3161.90 o
   6    1   24     11870.10         3.17     12598.19 o
   7    1   24      1838.69         2.40      2061.06 o
   8    1   24      6352.09         2.59      6528.51 o
   9    1   24      4643.06         2.89      5009.44 o
  10    1   24      3285.58         2.66      3369.53 o
  11    1   24      3488.08         2.86      3597.63 o
  12    1   24      2414.74         2.76      2523.68 o
  13    1   24       159.52        15.37       181.45 o
  14    1   24      2171.56         5.29      2369.15 o
   0    2   24      2294.41         2.31      2820.27 o
   1    2   24      7645.75         2.53      6783.41 o
   2    2   24      7768.66         2.37      7221.07 o
   3    2   24      6449.70         2.28      6815.86 o
   4    2   24     16801.34         4.37     16958.64 o
   5    2   24      2550.25         1.93      2893.25 o
   6    2   24       625.00         2.99       543.76 o
   7    2   24      4613.13         2.22      4782.73 o
   8    2   24       628.00         3.61       533.55 o
   9    2   24      4761.00         2.79      5261.53 o
  10    2   24      4651.24         3.39      4924.62 o
  11    2   24        -8.41        86.12         4.94 o
  12    2   24       772.84         2.82       843.73 o
  13    2   24       961.62         4.08      1017.22 o
  14    2   24      1450.85         5.02      1460.19 o
   1    3   24       499.08         2.50       452.92 o
   2    3   24      7607.33         2.37      7471.01 o
   3    3   24       141.85         5.20       169.80 o
   4    3   24     12100.00         3.57     12234.56 o
   5    3   24      2025.90         1.93      2120.32 o
   6    3   24      3309.70         1.88      3224.68 o
   7    3   24        64.48         9.61        20.68 o
   8    3   24      5572.62         2.43      5696.60 o
   9    3   24      1830.98         2.34      1692.52 o
  10    3   24      1441.72         2.53      1542.69 o
  11    3   24      1753.10         2.07      1817.58 o
  12    3   24       957.90         4.41      1025.35 o
  13    3   24        23.43        53.73        40.51 o
  14    3   24      1244.68         6.30      1267.15 o
   0    4   24       228.92         2.72       203.27 o
   1    4   24      2258.15         1.56      2477.38 o
   2    4   24      2293.45         1.56      2382.69 o
   3    4   24      2634.77         1.88      2677.09 o
   4    4   24      4336.22         1.99      4219.34 o
   5    4   24       589.03         2.96       579.40 o
   6    4   24       155.25         4.20       132.59 o
   7    4   24       286.62         2.99       257.64 o
   8    4   24        -5.57        65.29         0.30 o
   9    4   24      1058.20         1.66      1120.08 o
  10    4   24       765.63         2.56       835.68 o
  11    4   24        18.92        50.27        25.23 o
  12    4   24       424.36         5.90       471.32 o
  13    4   24       388.48         8.82       429.10 o
  14    4   24       297.22        13.84       354.08 o
   1    5   24        32.95         4.49        90.93 o
   2    5   24       -36.84        15.05         4.99 o
   3    5   24        60.22         8.24        35.24 o
   4    5   24     12535.04         3.88     12603.39 o
   5    5   24        96.83         8.88        65.25 o
   6    5   24       451.99         2.19       460.83 o
   7    5   24       704.90         1.59       784.95 o
   8    5   24      1221.50         1.49      1250.72 o
   9    5   24       676.52         5.24       853.84 o
  10    5   24       262.12         7.73       358.88 o
  11    5   24       195.44        10.30       217.03 o
  12    5   24       831.17         5.57       841.04 o
  13    5   24        21.90        68.56         5.25 o
   0    6   24      7527.30         2.69      7680.51 o
   1    6   24       -12.39        60.06         1.50 o
   2    6   24       545.69         4.58       575.51 o
   3    6   24       -16.16        17.56         2.23 o
   4    6   24      1220.80         1.82      1200.49 o
   5    6   24       181.17         2.62       188.38 o
   6    6   24      1374.18         1.10      1398.07 o
   7    6   24       216.09         4.54       238.32 o
   8    6   24      1046.52         3.88      1053.71 o
   9    6   24       -25.60        40.32         0.31 o
  10    6   24       548.96         6.60       499.37 o
  11    6   24         9.99       101.61         0.47 o
  12    6   24        97.02        19.36       119.09 o
  13    6   24        36.36        41.73        46.94 o
   1    7   24         0.02     30098.78         4.29 o
   2    7   24      5858.37         3.17      5673.92 o
   3    7   24         7.51       100.80        17.26 o
   4    7   24      4971.66         1.51      4858.25 o
   5    7   24       425.60         1.54       402.67 o
   6    7   24       620.51         2.28       670.77 o
   7    7   24        12.53        26.83        59.58 o
   8    7   24       -29.81        31.81         4.53 o
   9    7   24        50.27        24.01        79.20 o
  10    7   24        36.36        43.56        13.37 o
  11    7   24        -9.12       105.47         4.94 o
  12    7   24         9.30       133.17        13.46 o
  13    7   24        45.83        42.51        45.36 o
   0    8   24      1346.16         2.46      1615.34 o
   1    8   24       412.09         3.61       495.75 o
   2    8   24       418.20         4.28       468.82 o
   3    8   24      1381.61         2.46      1344.93 o
   4    8   24        67.40         6.71        62.47 o
   5    8   24        20.43         9.36         1.74 o
   6    8   24        97.42         5.43        82.11 o
   7    8   24       333.06         2.92       344.99 o
   8    8   24        42.64        37.21        60.12 o
   9    8   24       154.01         9.12       205.92 o
  10    8   24       123.43        16.73       161.46 o
  11    8   24        59.14        26.73        52.48 o
  12    8   24        70.90        27.77       107.76 o
   1    9   24        10.76        59.91         4.05 o
   2    9   24      1155.32         3.35      1202.90 o
   3    9   24        57.61        10.96        65.25 o
   4    9   24         2.82       176.89         1.90 o
   5    9   24         4.97        26.32         4.20 o
   6    9   24        25.70         8.41        42.45 o
   7    9   24       309.76         3.13       335.17 o
   8    9   24       323.64         4.04       385.22 o
   9    9   24       101.40         7.67       172.83 o
  10    9   24       178.49         8.29       222.52 o
  11    9   24       484.88         6.86       515.00 o
  12    9   24       179.56        12.18       187.11 o
   0   10   24      1693.32         2.43      1283.68 o
   1   10   24       145.68         4.67       179.90 o
   2   10   24        38.56        12.96        16.97 o
   3   10   24       149.82         9.06       111.63 o
   4   10   24      2549.24         4.20      2614.00 o
   5   10   24       742.56         6.45       752.87 o
   6   10   24        69.22         2.13       105.13 o
   7   10   24        30.36         8.70        49.83 o
   8   10   24       282.58         3.96       231.23 o
   9   10   24       975.94         3.35      1053.71 o
  10   10   24       573.60         4.08       553.51 o
  11   10   24        12.18        63.84         2.19 o
   1   11   24        21.07        22.94        40.07 o
   2   11   24      4870.64         2.53      4958.79 o
   3   11   24         2.40       100.60        20.27 o
   4   11   24      2098.56         6.92      1950.16 o
   5   11   24      1622.48         5.38      1699.19 o
   6   11   24       573.60         8.29       558.43 o
   7   11   24        32.83        53.58        58.34 o
   8   11   24      2338.69         4.93      2290.95 o
   9   11   24       787.92         8.64       885.23 o
  10   11   24        11.70       173.98        20.16 o
  11   11   24       835.21         9.00       817.05 o
   0   12   24      2922.48         2.62      3083.01 o
   1   12   24      1503.89         2.28      1608.83 o
   2   12   24       733.33         2.82       624.25 o
   3   12   24      4598.20         3.42      4638.18 o
   4   12   24      3338.53         5.15      3229.94 o
   5   12   24       205.64        14.75       174.35 o
   6   12   24      1807.95         4.54      1735.64 o
   7   12   24       737.12         6.71       706.60 o
   8   12   24       178.22        21.62       114.34 o
   9   12   24      1008.70         8.12      1046.21 o
  10   12   24      2364.88         6.30      2326.54 o
   1   13   24       439.74         4.20       464.32 o
   2   13   24      5033.90         2.72      5058.71 o
   3   13   24       320.41        11.56       334.75 o
   4   13   24      5276.57         4.37      5521.53 o
   5   13   24      1441.72         5.57      1361.10 o
   6   13   24       936.36         6.76       835.01 o
   7   13   24       145.20        22.47       176.50 o
   8   13   24      2903.05         5.81      2931.98 o
   9   13   24      1091.64         7.67       987.17 o
   0   14   24      1576.88         2.02      1582.95 o
   1   14   24       898.80         3.20       891.44 o
   2   14   24       601.23         5.24       625.99 o
   3   14   24      3137.12         4.88      2832.57 o
   4   14   24      1765.68         6.10      1749.16 o
   5   14   24       172.40        16.97       245.16 o
   6   14   24      1638.63         5.52      1589.40 o
   7   14   24       807.13         7.40       746.53 o
   8   14   24        11.49       187.69        32.02 o
   1   15   24       895.80         4.45       821.02 o
   2   15   24      2420.64         3.65      2433.80 o
   3   15   24       264.71        12.46       170.40 o
   4   15   24      3331.60         4.62      3244.42 o
   5   15   24      1635.39         5.66      1441.67 o
   6   15   24       236.54        15.29       247.70 o
   0   16   24       511.66        12.82       495.24 o
   1   16   24       621.50         5.06       613.31 o
   2   16   24       376.75         8.41       384.76 o
   3   16   24      1301.77         5.15      1395.47 o
   4   16   24       741.47         7.51       792.10 o
   1    1   25       670.81         2.86       448.49 o
   2    1   25       655.36         3.65       408.27 o
   3    1   25       278.89         4.54       191.89 o
   4    1   25      2713.37         2.59      2479.69 o
   5    1   25        42.51        20.61        28.21 o
   6    1   25        -3.06       205.06        47.73 o
   7    1   25        86.30        10.30       133.12 o
   8    1   25      1295.28         3.39      1120.08 o
   9    1   25        71.74        13.76       108.72 o
  10    1   25      1326.42         3.39      1639.62 o
  11    1   25       -10.37        40.96         2.06 o
  12    1   25       103.43        15.60        95.62 o
  13    1   25        13.18        72.93         0.62 o
  14    1   25       310.11        17.06       378.88 o
   0    2   25        61.00        11.56        33.48 o
   1    2   25      3125.93         1.99      2586.86 o
   2    2   25       197.40         5.52       153.04 o
   3    2   25        50.55        14.36        10.35 o
   4    2   25       100.60        16.89        76.54 o
   5    2   25      1090.98         2.28      1160.73 o
   6    2   25       210.54         5.34       129.94 o
   7    2   25       260.18         4.20       242.63 o
   8    2   25        -2.62       164.87         9.48 o
   9    2   25       230.74         7.02       212.62 o
  10    2   25       987.22         4.20      1130.96 o
  11    2   25        79.03        11.16       107.76 o
  12    2   25       271.59         9.00       313.91 o
  13    2   25        39.31        32.38        45.05 o
  14    2   25       198.53        17.56       225.29 o
   1    3   25       192.65         5.02        89.17 o
   2    3   25      1413.01         2.82       949.01 o
   3    3   25       273.24         3.92       116.58 o
   4    3   25      2239.18         2.07      2531.82 o
   5    3   25        14.44        30.80         4.20 o
   6    3   25       384.16         3.84       350.60 o
   7    3   25        -2.86        98.80         6.78 o
   8    3   25      5334.84         2.56      5557.71 o
   9    3   25        25.30        21.62        43.82 o
  10    3   25      1425.82         2.37      1588.48 o
  11    3   25       -20.16        49.56         3.26 o
  12    3   25       373.65         6.97       397.58 o
  13    3   25        -5.24       210.25         0.18 o
  14    3   25       912.04         6.55       890.75 o
   0    4   25       414.53         1.93       505.07 o
   1    4   25      4034.79         1.66      4042.33 o
   2    4   25      2267.66         1.49      2212.97 o
   3    4   25      2660.50         1.59      2598.64 o
   4    4   25      2804.76         1.99      2904.47 o
   5    4   25        75.34         7.78        64.13 o
   6    4   25       882.09         2.25       875.62 o
   7    4   25       311.88         3.10       225.98 o
   8    4   25       440.58         3.03       451.93 o
   9    4   25       417.38         3.39       462.32 o
  10    4   25      4264.09         3.03      4172.86 o
  11    4   25         1.49       573.60         3.60 o
  12    4   25       469.16         5.71       583.87 o
  13    4   25        17.98        62.73        35.11 o
   1    5   25      1523.34         0.94      1664.07 o
   2    5   25     16532.82         3.92     16479.82 o
   3    5   25       144.24         5.34       227.72 o
   4    5   25     11229.64         3.31     10646.20 o
   5    5   25       470.02         2.92       373.94 o
   6    5   25      5247.55         2.02      4919.75 o
   7    5   25       378.30         2.19       451.93 o
   8    5   25     12221.30         3.69     12801.64 o
   9    5   25       342.25         7.29       368.15 o
  10    5   25      1105.56         4.33      1188.49 o
  11    5   25       113.42        12.89       150.19 o
  12    5   25      2261.00         4.33      2313.16 o
  13    5   25         3.03       396.41        26.40 o
   0    6   25     12472.42         3.61     11954.58 o
   1    6   25      2561.37         2.86      2562.19 o
   2    6   25       621.01         4.41       761.14 o
   3    6   25       156.00         1.93       139.88 o
   4    6   25      7133.49         2.37      7166.10 o
   5    6   25      2939.81         1.49      3245.74 o
   6    6   25      4013.22         1.74      4358.79 o
   7    6   25       670.29         3.57       768.83 o
   8    6   25       775.62         4.37       705.37 o
   9    6   25      1089.66         9.18      1175.76 o
  10    6   25      8317.44         4.20      8715.22 o
  11    6   25        45.29        27.14        70.39 o
  12    6   25       716.10         5.90       718.96 o
  13    6   25        72.76        29.05       103.95 o
   1    7   25        49.42        15.52        23.96 o
   2    7   25      6897.30         3.24      6720.65 o
   3    7   25       224.70         4.93       195.11 o
   4    7   25     19118.59         4.28     19969.02 o
   5    7   25       283.59         1.56       260.24 o
   6    7   25      1276.63         1.85      1521.85 o
   7    7   25        93.51        12.25        84.86 o
   8    7   25     10006.00         3.96     10108.67 o
   9    7   25       671.33         3.96       663.60 o
  10    7   25      1893.12         3.42      1847.30 o
  11    7   25       610.09         5.62       602.47 o
  12    7   25      3081.36         4.37      2825.19 o
   0    8   25      1859.33         2.46      2046.38 o
   1    8   25       480.49         4.84       431.98 o
   2    8   25       816.24         3.53       652.32 o
   3    8   25      1482.25         2.89      1636.81 o
   4    8   25      4144.78         2.46      4079.20 o
   5    8   25      2314.57         1.02      2275.47 o
   6    8   25      3027.20         1.49      2783.51 o
   7    8   25      2957.18         1.93      3054.80 o
   8    8   25       -15.44         9.99         4.89 o
   9    8   25       740.93         3.80       748.43 o
  10    8   25      6148.13         3.72      6127.19 o
  11    8   25        47.89        25.91        50.00 o
  12    8   25      1437.93         4.45      1435.53 o
   1    9   25         8.64        62.09         0.45 o
   2    9   25     15403.29         5.11     15667.07 o
   3    9   25        47.20        10.37       107.04 o
   4    9   25     14484.12         4.41     14700.37 o
   5    9   25       109.62        21.07        18.14 o
   6    9   25      1006.16         1.49      1012.79 o
   7    9   25       314.35         2.69       345.42 o
   8    9   25      7588.15         3.10      7625.85 o
   9    9   25      1306.82         4.04      1322.11 o
  10    9   25       831.17         3.39       945.45 o
  11    9   25       111.09        15.68       133.92 o
  12    9   25      1699.09         4.54      1607.91 o
   0   10   25      3610.81         2.07      3536.81 o
   1   10   25        31.81        23.91        31.76 o
   2   10   25       506.70         3.61       625.41 o
   3   10   25       270.27         2.69       239.40 o
   4   10   25      4565.70         4.67      4497.40 o
   5   10   25       583.22         8.18       592.85 o
   6   10   25      2454.21         3.96      2667.52 o
   7   10   25      1156.68         6.40      1270.44 o
   8   10   25        16.08       104.04         5.46 o
   9   10   25        31.14        66.10        29.33 o
  10   10   25      1999.88         6.15      2077.91 o
  11   10   25       108.78        38.32        70.98 o
   1   11   25       149.33         7.13        93.37 o
   2   11   25      3346.62         2.37      3147.60 o
   3   11   25        27.98        11.90        12.21 o
   4   11   25      3661.46         5.15      3801.74 o
   5   11   25        37.21       135.72        23.96 o
   6   11   25       812.25         7.02       857.90 o
   7   11   25       132.48        21.44       100.67 o
   8   11   25      1298.16         7.29      1288.66 o
   9   11   25       154.50        24.11       217.71 o
  10   11   25       240.25        18.15       236.90 o
   0   12   25      1818.17         2.34      1791.04 o
   1   12   25        15.52        18.92       109.44 o
   2   12   25        -5.76        64.80         7.71 o
   3   12   25        35.28        74.30        16.41 o
   4   12   25      1074.53         6.55      1046.21 o
   5   12   25        99.60        26.52        82.11 o
   6   12   25       429.73        10.63       345.42 o
   7   12   25       306.60        11.97       303.34 o
   8   12   25       -15.76       133.86        22.51 o
   9   12   25        -1.93      1335.17        12.46 o
   1   13   25        13.84        19.98        70.39 o
   2   13   25       392.83         6.71       395.74 o
   3   13   25         5.76       319.34        32.68 o
   4   13   25       361.38        12.18       324.66 o
   5   13   25        46.51        45.56        39.34 o
   6   13   25        90.25        33.18        90.49 o
   7   13   25       -31.14        60.37         0.57 o
   8   13   25       140.42        31.58       180.21 o
   0   14   25        36.48        16.08        28.09 o
   1   14   25       123.21         6.50       123.17 o
   2   14   25       155.75        14.59       117.33 o
   3   14   25       -23.33        61.00        21.97 o
   4   14   25        59.29        46.38        78.99 o
   5   14   25       217.27        15.37       232.29 o
   6   14   25       -17.56       113.21         2.70 o
   7   14   25         6.10       299.98        20.06 o
   1   15   25         2.02       447.75        20.06 o
   2   15   25        -3.96       305.55        44.28 o
   3   15   25         5.11       217.86        43.82 o
   4   15   25        36.12        69.56        52.65 o
   5   15   25       188.51        19.54       144.85 o
   6   15   25        19.71       103.23        38.19 o
   0   16   25       185.23        21.72       214.65 o
   1   16   25       -13.84        85.01         2.03 o
   2   16   25         6.30       191.82        25.93 o
   3   16   25       190.16        12.46       204.92 o
   0    0   26     11037.60         3.03     12504.85 o
   1    0   26       222.01         5.02       154.76 o
   2    0   26      2562.38         2.10      2051.62 o
   3    0   26      4805.26         2.07      4693.51 o
   4    0   26      5120.83         2.37      5458.08 o
   5    0   26      1770.73         2.10      1684.91 o
   6    0   26      3133.76         1.72      2908.21 o
   7    0   26       166.67         8.76       115.33 o
   8    0   26        29.81        26.63        45.99 o
   9    0   26       153.51         8.82       102.77 o
  10    0   26      7830.48         3.35      7899.09 o
  11    0   26       192.65         7.90       185.53 o
  12    0   26      2288.67         2.72      2597.46 o
  13    0   26         7.62        84.09         2.51 o
   1    1   26       231.04         5.15       215.66 o
   2    1   26     15828.16         3.72     15456.30 o
   3    1   26        69.72         9.67        35.80 o
   4    1   26     20289.15         5.52     19669.26 o
   5    1   26        80.46        11.83        62.29 o
   6    1   26      1681.00         2.13      1547.24 o
   7    1   26        14.75        50.55         1.48 o
   8    1   26     15622.50         4.80     15820.99 o
   9    1   26       322.20         5.48       340.28 o
  10    1   26      3601.20         3.61      3667.38 o
  11    1   26         4.75        92.74        15.66 o
  12    1   26      1739.72         3.46      1778.32 o
  13    1   26        34.93        34.34         5.91 o
   0    2   26     18539.55         4.62     15058.92 o
   1    2   26      3680.85         2.07      3249.70 o
   2    2   26        39.69        14.52        85.50 o
   3    2   26       230.43         4.54       279.63 o
   4    2   26      3325.83         2.46      3079.16 o
   5    2   26      1787.60         2.02      1848.30 o
   6    2   26      5571.13         2.28      5883.28 o
   7    2   26        29.16        23.72        15.66 o
   8    2   26       144.96         9.92       127.83 o
   9    2   26        32.72        17.89        93.82 o
  10    2   26      7485.71         3.42      7927.91 o
  11    2   26       347.08         4.84       448.98 o
  12    2   26       935.14         4.49      1052.96 o
  13    2   26        11.09       104.65         3.60 o
   1    3   26      1517.88         1.88      1306.17 o
   2    3   26     12818.77         3.61     12334.61 o
   3    3   26        51.84         9.67        84.00 o
   4    3   26     17500.64         4.37     18191.94 o
   5    3   26       511.21         2.69       592.29 o
   6    3   26      1919.32         1.93      2275.47 o
   7    3   26       248.69         4.71       154.48 o
   8    3   26      7267.56         3.06      6954.13 o
   9    3   26       190.99         6.50       163.82 o
  10    3   26      1769.04         2.62      1997.46 o
  11    3   26        66.59        19.27        67.89 o
  12    3   26      1188.18         4.41      1266.32 o
  13    3   26         1.82       441.84         0.16 o
   0    4   26       379.08         2.07       402.67 o
   1    4   26      1523.34         1.32      1665.02 o
   2    4   26       197.40         4.71       179.90 o
   3    4   26        42.38         9.92        25.46 o
   4    4   26      2166.90         2.10      2372.53 o
   5    4   26        -3.80        32.60         0.99 o
   6    4   26      1745.57         2.13      1587.55 o
   7    4   26        36.48        13.32        72.35 o
   8    4   26       963.48         2.62       930.56 o
   9    4   26       188.24         4.12       220.45 o
  10    4   26      2147.40         3.42      2193.41 o
  11    4   26       284.26         7.73       257.64 o
  12    4   26       151.54        11.42       213.63 o
  13    4   26        50.55        32.15        97.90 o
   1    5   26       581.29         1.28       628.89 o
   2    5   26      3797.02         1.88      3536.81 o
   3    5   26      1745.57         1.39      1594.94 o
   4    5   26      1703.21         2.04      1742.40 o
   5    5   26         8.12        27.56        27.00 o
   6    5   26       104.24         5.15        75.33 o
   7    5   26       437.65         1.77       584.99 o
   8    5   26      2883.69         1.93      3212.86 o
   9    5   26        36.84        30.36        43.36 o
  10    5   26       148.60        12.39       135.53 o
  11    5   26         6.86       117.94        42.90 o
  12    5   26       204.78        13.47       255.41 o
  13    5   26         5.11       218.74         0.38 o
   0    6   26      2240.13         2.62      2400.80 o
   1    6   26      1236.93         3.03      1049.95 o
   2    6   26      1267.36         3.80      1280.36 o
   3    6   26       163.07         1.64       104.89 o
   4    6   26        37.95        13.84        24.99 o
   5    6   26        21.72        12.96        21.53 o
   6    6   26      1944.81         1.49      1933.84 o
   7    6   26       627.00         3.50       547.00 o
   8    6   26        -0.86       701.72         0.23 o
   9    6   26         1.06       842.74        40.36 o
  10    6   26       590.49         7.24       586.11 o
  11    6   26       -13.69        76.39         0.20 o
  12    6   26       193.77        13.40       180.52 o
   1    7   26        -0.08      6938.89        16.31 o
   2    7   26       749.12         3.06       909.50 o
   3    7   26       754.60         3.39       759.87 o
   4    7   26       -30.14        36.72         0.08 o
   5    7   26       330.88         1.37       347.14 o
   6    7   26        60.84        11.49        51.48 o
   7    7   26       244.92         2.92       339.85 o
   8    7   26       -45.43        15.29         5.04 o
   9    7   26        12.60        71.23        31.63 o
  10    7   26        16.48        89.49        24.30 o
  11    7   26       -12.11        92.54         7.97 o
  12    7   26        -4.93       223.20        13.29 o
   0    8   26        85.19        12.89        54.34 o
   1    8   26       591.95         3.42       636.45 o
   2    8   26        88.74        15.44       144.85 o
   3    8   26       363.66         4.16       398.97 o
   4    8   26       -13.84        47.33         0.45 o
   5    8   26       638.07         0.48       720.20 o
   6    8   26        27.04         9.00        21.86 o
   7    8   26        67.57         7.40       106.08 o
   8    8   26       198.53         4.28       324.25 o
   9    8   26        26.01        21.72        40.22 o
  10    8   26       407.64         6.71       424.80 o
  11    8   26         1.17       560.74         2.89 o
  12    8   26        86.30        19.62       129.41 o
   1    9   26        96.04        12.25        86.35 o
   2    9   26       588.55         6.25       570.52 o
   3    9   26        -3.65       173.45         0.33 o
   4    9   26       351.56         2.28       380.24 o
   5    9   26       827.71         7.02       800.59 o
   6    9   26        -8.82        15.37         3.47 o
   7    9   26       933.30         2.07       985.72 o
   8    9   26       540.56         3.84       522.91 o
   9    9   26       -16.08        26.11         1.99 o
  10    9   26       602.70         3.84       689.48 o
  11    9   26        26.32        37.95        38.62 o
   0   10   26      1752.26         2.37      1943.02 o
   1   10   26         9.80        52.85         0.25 o
   2   10   26         9.30        48.30         0.45 o
   3   10   26       149.82         5.86       174.35 o
   4   10   26       588.55         1.32       652.32 o
   5   10   26      1126.94         5.66      1140.32 o
   6   10   26       916.27         5.52       907.41 o
   7   10   26        18.32        97.61         1.62 o
   8   10   26       341.88        11.42       379.79 o
   9   10   26       150.06        23.72       126.53 o
  10   10   26      1458.48         7.73      1402.40 o
   1   11   26       -14.29        22.28         0.45 o
   2   11   26      5812.54         2.86      5499.20 o
   3   11   26        13.69        87.98        21.21 o
   4   11   26      2209.00         5.02      2207.53 o
   5   11   26       381.03        10.24       507.15 o
   6   11   26       978.44         5.62       911.60 o
   7   11   26       209.96        15.44       229.12 o
   8   11   26      2244.86         5.15      2282.10 o
   9   11   26        96.24        31.58        40.07 o
  10   11   26       327.25        16.08       332.21 o
   0   12   26      2669.79         2.53      2416.70 o
   1   12   26        89.68        10.18        52.99 o
   2   12   26       320.41         4.93       398.50 o
   3   12   26       165.89        20.25       145.97 o
   4   12   26      3727.10         4.67      3631.03 o
   5   12   26       536.85         9.55       434.87 o
   6   12   26      2843.02         4.41      2814.13 o
   7   12   26       304.85        12.67       326.33 o
   8   12   26       737.12        10.63       714.01 o
   9   12   26        -1.04      2046.66         1.39 o
   1   13   26       111.94         4.20       166.50 o
   2   13   26      8682.51         4.67      8541.08 o
   3   13   26        44.22        42.38        37.48 o
   4   13   26      4447.56         4.62      4313.07 o
   5   13   26       383.38        10.56       290.18 o
   6   13   26       751.31         7.56       746.53 o
   7   13   26         4.49       364.05         2.09 o
   8   13   26      5087.97         5.52      4993.07 o
   0   14   26      2300.16         2.10      2611.64 o
   1   14   26        10.69        92.35         0.58 o
   2   14   26       497.74         7.34       434.87 o
   3   14   26       269.94        13.40       361.08 o
   4   14   26      2824.92         4.62      2796.96 o
   5   14   26       107.95        25.40        59.05 o
   6   14   26      2442.34         5.43      2309.82 o
   7   14   26        75.00        46.38        33.08 o
   1   15   26        41.09        31.25        39.92 o
   2   15   26      3568.87         4.16      3692.65 o
   3   15   26        29.81        52.71        16.69 o
   4   15   26      3100.26         4.33      2976.00 o
   5   15   26       166.93        28.41       227.72 o
   0   16   26      2566.44         5.38      2608.09 o
   1   16   26        24.40       228.92        15.66 o
   2   16   26       306.60        13.18       301.33 o
   1    1   27       427.66         3.42       545.38 o
   2    1   27       647.19         3.35       475.86 o
   3    1   27       400.40         3.39       325.08 o
   4    1   27       790.17         3.50       378.88 o
   5    1   27      2165.04         2.07      2461.28 o
   6    1   27       509.40         3.92       639.96 o
   7    1   27        -7.13        72.25        22.18 o
   8    1   27       243.67         9.55       321.75 o
   9    1   27        72.59        14.59        41.70 o
  10    1   27       463.97         5.48       496.78 o
  11    1   27       141.37        10.76       161.46 o
  12    1   27        66.42        19.54        76.74 o
  13    1   27        25.91        53.44        30.34 o
   0    2   27      2088.49         2.31      2245.75 o
   1    2   27      2259.10         1.80      1817.58 o
   2    2   27       225.60         5.24       263.24 o
   3    2   27      1706.52         1.99      1698.24 o
   4    2   27       281.57         5.71       346.28 o
   5    2   27        -4.80       115.78         5.91 o
   6    2   27      1379.38         2.66      1634.00 o
   7    2   27       888.64         2.59       910.20 o
   8    2   27       -22.75        33.18         0.73 o
   9    2   27       800.89         4.04       875.62 o
  10    2   27       402.40         5.48       390.69 o
  11    2   27       206.78         9.00       246.25 o
  12    2   27       168.74        15.52       216.68 o
  13    2   27       101.61        19.54       109.44 o
   1    3   27       446.90         2.96       256.89 o
   2    3   27       773.95         3.10       679.19 o
   3    3   27       846.23         2.59      1369.66 o
   4    3   27      3955.15         2.13      3764.73 o
   5    3   27       761.21         2.40       951.15 o
   6    3   27      1193.70         2.10      1303.66 o
   7    3   27       208.51         5.52       221.14 o
   8    3   27      3086.91         2.50      3092.01 o
   9    3   27       365.57         4.45       402.21 o
  10    3   27       763.97         3.96       841.71 o
  11    3   27       202.49         9.67       200.97 o
  12    3   27       489.29         5.43       544.30 o
  13    3   27        89.87        20.61        76.34 o
   0    4   27       260.18         2.43       298.52 o
   1    4   27       745.84         1.69       643.48 o
   2    4   27      1354.24         1.54      1196.48 o
   3    4   27       319.69         3.03       314.32 o
   4    4   27       676.00         2.46       623.10 o
   5    4   27       272.58         2.82       440.20 o
   6    4   27      5942.87         2.46      5975.95 o
   7    4   27       180.63         5.02       177.42 o
   8    4   27       291.73         4.16       256.15 o
   9    4   27      1325.69         1.90      1360.25 o
  10    4   27      3579.63         2.99      3766.15 o
  11    4   27       224.10         8.94       225.29 o
  12    4   27       400.80         7.18       377.53 o
  13    4   27       545.22         8.41       544.30 o
   1    5   27      2947.40         1.28      3072.74 o
   2    5   27     23660.59         5.81     22210.14 o
   3    5   27       268.96         2.86       139.33 o
   4    5   27      9147.01         2.89      9366.53 o
   5    5   27      4583.29         2.10      4542.52 o
   6    5   27       197.68         3.61       200.64 o
   7    5   27       215.80         3.03       248.80 o
   8    5   27     10685.36         3.76     10814.02 o
   9    5   27       932.69         3.61      1032.78 o
  10    5   27      1223.60         4.28      1190.09 o
  11    5   27      1371.96         4.12      1366.23 o
  12    5   27      1537.42         4.93      1546.33 o
   0    6   27      6441.67         2.86      6541.61 o
   1    6   27      1580.06         2.86      1494.88 o
   2    6   27      1555.51         2.59      1454.89 o
   3    6   27      1516.32         1.17      1389.43 o
   4    6   27      4937.87         1.85      4929.49 o
   5    6   27       268.63         3.20       223.90 o
   6    6   27      7983.42         2.37      8158.31 o
   7    6   27      1028.48         1.06      1226.29 o
   8    6   27       749.12         3.92       817.71 o
   9    6   27      1286.66         3.72      1276.23 o
  10    6   27      6252.06         4.12      6256.50 o
  11    6   27       877.94         5.34       859.26 o
  12    6   27       708.62         5.66       726.43 o
   1    7   27       526.24         3.65       397.58 o
   2    7   27      7562.04         2.72      7658.22 o
   3    7   27        -3.88        49.42         0.10 o
   4    7   27      9602.04         2.34      9190.40 o
   5    7   27      2256.25         1.10      2460.13 o
   6    7   27        41.09        10.76        16.97 o
   7    7   27        15.84        31.25         8.37 o
   8    7   27     12203.62         4.80     12494.50 o
   9    7   27        15.76        63.20        30.86 o
  10    7   27      2209.00         3.84      2196.67 o
  11    7   27      1714.79         4.00      1629.32 o
  12    7   27      2288.67         3.96      2361.27 o
   0    8   27      4785.87         2.13      4186.33 o
   1    8   27       147.14         6.86       136.34 o
   2    8   27        47.75        11.76       156.79 o
   3    8   27      1765.68         1.93      1871.25 o
   4    8   27      1460.77         1.74      1553.62 o
   5    8   27        99.80         0.96       104.65 o
   6    8   27      3284.44         1.49      3479.23 o
   7    8   27         6.92        37.82         2.19 o
   8    8   27        15.92        35.76         6.96 o
   9    8   27       784.00         5.02       846.42 o
  10    8   27      5691.19         3.76      5684.38 o
  11    8   27        91.20        18.23       101.13 o
   1    9   27      1521.00         2.34      1693.47 o
   2    9   27      9387.67         3.80      9232.61 o
   3    9   27       995.40         1.96      1178.93 o
   4    9   27      3900.00         2.04      4343.52 o
   5    9   27      1754.77         5.76      1760.80 o
   6    9   27       696.43         6.66       830.33 o
   7    9   27       160.28        15.52       198.03 o
   8    9   27      5172.49         4.49      5243.08 o
   9    9   27       157.75        20.88       141.53 o
  10    9   27      1947.46         8.29      1856.27 o
  11    9   27       760.66        10.82       864.02 o
   0   10   27      5941.33         4.20      6156.21 o
   1   10   27       385.73         4.04       425.27 o
   2   10   27        51.41        14.06        50.16 o
   3   10   27      2684.28         2.04      2724.00 o
   4   10   27      2192.11         4.45      2190.16 o
   5   10   27       108.78        19.45       106.80 o
   6   10   27       720.92         6.97       743.37 o
   7   10   27       233.78        16.16       221.48 o
   8   10   27       -16.48       124.10         2.82 o
   9   10   27       494.17        11.42       507.15 o
  10   10   27      2543.18         5.57      2631.78 o
   1   11   27       970.32         2.79       938.34 o
   2   11   27      3627.65         2.72      3370.87 o
   3   11   27       343.73        10.18       194.78 o
   4   11   27      1151.24         5.86      1071.82 o
   5   11   27      1411.50         5.15      1437.28 o
   6   11   27       667.19         7.67       638.21 o
   7   11   27        44.22        57.15        64.50 o
   8   11   27      1218.71         6.81      1236.03 o
   9   11   27        51.27        59.91        71.96 o
   0   12   27      2010.63         3.53      1909.49 o
   1   12   27       265.69         5.06       294.53 o
   2   12   27        -2.66       284.60         0.71 o
   3   12   27       176.09        13.25       160.58 o
   4   12   27       905.41         6.50       889.37 o
   5   12   27       178.22        16.73       146.81 o
   6   12   27        94.48        26.94        77.97 o
   7   12   27        -4.62       307.30         2.44 o
   8   12   27       -10.69       206.21         1.48 o
   1   13   27        41.60        20.88        66.75 o
   2   13   27       565.01        10.76       573.29 o
   3   13   27        25.00        61.62        31.24 o
   4   13   27        80.10        31.02        69.43 o
   5   13   27       204.49        15.84       236.90 o
   6   13   27         3.31       454.97        53.66 o
   7   13   27        64.80        43.43        51.81 o
   0   14   27        66.75         8.18        27.48 o
   1   14   27        -3.42       203.92         2.44 o
   2   14   27       -13.62       121.00         4.78 o
   3   14   27       147.38        16.24       126.53 o
   4   14   27        -5.02       331.60         3.65 o
   5   14   27        18.75        89.68        12.46 o
   6   14   27        84.46        39.06       105.84 o
   1   15   27        30.03        27.56        23.40 o
   2   15   27       279.22        13.84       335.17 o
   3   15   27        43.82        36.97        65.62 o
   4   15   27        49.84        42.77        81.06 o
   0    0   28      9560.93         3.10      7971.25 o
   1    0   28       264.39         4.88       135.00 o
   2    0   28      1911.44         2.07      1619.99 o
   3    0   28      9273.69         3.10      8697.95 o
   4    0   28       538.70         2.89       497.30 o
   5    0   28       354.19         4.20       329.69 o
   6    0   28      6950.56         2.43      7158.27 o
   7    0   28      4106.25         2.16      3848.98 o
   8    0   28       424.36         4.28       382.95 o
   9    0   28      3221.70         2.43      3344.05 o
  10    0   28      4166.70         3.39      4378.67 o
  11    0   28       925.38         3.39       897.67 o
  12    0   28       799.19         3.20       872.20 o
  13    0   28      2010.63         4.45      2038.01 o
   1    1   28      7841.10         2.46      6965.72 o
   2    1   28     24000.21         6.40     22358.70 o
   3    1   28       333.43         4.54       253.57 o
   4    1   28      6137.16         2.34      6547.22 o
   5    1   28      6457.73         2.76      6534.12 o
   6    1   28        63.04        13.69        60.48 o
   7    1   28      1843.84         2.62      1946.08 o
   8    1   28      7162.24         2.99      7301.93 o
   9    1   28      2155.74         2.79      2230.42 o
  10    1   28       954.19         2.86       984.99 o
  11    1   28      3610.81         3.35      3761.89 o
  12    1   28       224.70         8.53       297.72 o
  13    1   28       241.80        10.18       249.53 o
   0    2   28      9783.19         2.72     10349.78 o
   1    2   28      1103.57         2.56       843.05 o
   2    2   28        18.84        32.04         9.91 o
   3    2   28     14170.52         3.80     13381.56 o
   4    2   28      3339.68         2.46      3405.90 o
   5    2   28       135.26         8.07       182.08 o
   6    2   28      4812.20         2.46      4919.75 o
   7    2   28      5056.63         2.53      5133.06 o
   8    2   28       831.75         3.88       874.94 o
   9    2   28      2561.37         2.56      2508.59 o
  10    2   28      3339.68         2.62      3391.06 o
  11    2   28       608.12         4.97       598.50 o
  12    2   28       391.64         6.97       397.12 o
  13    2   28      1563.41         4.24      1612.55 o
   1    3   28      3401.22         1.85      3268.20 o
   2    3   28      9076.37         2.72      8581.77 o
   3    3   28        51.70         9.42       106.56 o
   4    3   28       754.05         2.16       509.24 o
   5    3   28      5380.22         2.22      5273.29 o
   6    3   28        69.89         9.24       213.63 o
   7    3   28       679.12         3.03       704.15 o
   8    3   28      5256.25         2.53      5607.86 o
   9    3   28       761.21         2.82       759.87 o
  10    3   28       142.80        11.29       145.69 o
  11    3   28      2517.03         3.46      2526.00 o
  12    3   28        53.14        24.60        85.50 o
   0    4   28      3957.67         1.51      3181.45 o
   1    4   28      1458.48         1.54      1198.08 o
   2    4   28       369.02         3.06       342.41 o
   3    4   28      3144.97         1.69      3097.16 o
   4    4   28         9.36        39.06        75.53 o
   5    4   28       215.50         4.58       178.04 o
   6    4   28       881.50         2.50       969.80 o
   7    4   28       404.01         3.57       384.76 o
   8    4   28        58.22        12.18        57.11 o
   9    4   28      2042.14         3.46      2103.31 o
  10    4   28       874.98         4.67       963.32 o
  11    4   28       154.50        13.18       146.25 o
  12    4   28       116.86        18.49       143.74 o
   1    5   28       873.20         1.32       831.00 o
   2    5   28       -28.20        19.71        32.02 o
   3    5   28       234.09         3.10       179.59 o
   4    5   28       333.43         3.06       285.08 o
   5    5   28      1533.51         1.90      1756.92 o
   6    5   28       439.32         3.42       388.40 o
   7    5   28         9.18        54.46         1.50 o
   8    5   28      1250.33         4.41      1188.49 o
   9    5   28       140.66        11.36       139.33 o
  10    5   28       558.85         5.43       557.88 o
  11    5   28       804.29         5.57       805.84 o
  12    5   28        41.09        38.56        47.89 o
   0    6   28        31.02        34.11        64.32 o
   1    6   28       552.25         5.48       799.28 o
   2    6   28       139.24         9.36       207.92 o
   3    6   28        59.91         4.24        77.76 o
   4    6   28      1954.52         1.35      2120.32 o
   5    6   28      1190.25         1.80      1168.63 o
   6    6   28       159.52         3.88       131.52 o
   7    6   28       473.93         5.71       539.45 o
   8    6   28       534.07         4.12       548.08 o
   9    6   28       301.37         7.13       392.52 o
  10    6   28       385.34         7.78       449.97 o
  11    6   28        57.00        27.98        40.95 o
  12    6   28        66.10        23.72        93.60 o
   1    7   28       -15.21        42.38        10.35 o
   2    7   28       367.87         5.24       407.33 o
   3    7   28        92.74        11.76       116.08 o
   4    7   28        29.16         4.54        65.62 o
   5    7   28        20.70         9.49         8.71 o
   6    7   28       566.44         0.81       738.33 o
   7    7   28       228.92         4.71       267.01 o
   8    7   28       401.20         8.76       508.20 o
   9    7   28       348.57         6.55       339.00 o
  10    7   28         0.36      3001.94        13.37 o
  11    7   28        29.59        41.09        29.21 o
   0    8   28        84.27        14.59       129.41 o
   1    8   28       394.42         4.12       456.37 o
   2    8   28       -12.89        36.00         7.84 o
   3    8   28       327.25         6.97       328.85 o
   4    8   28       237.78         3.88       234.76 o
   5    8   28       361.00         3.31       447.51 o
   6    8   28       141.37         2.28       158.24 o
   7    8   28       962.24         2.72      1020.17 o
   8    8   28        12.67        60.06        50.82 o
   9    8   28        -6.35        48.72         1.37 o
  10    8   28       -16.32        89.68         1.48 o
  11    8   28        -9.42       117.51         2.30 o
   1    9   28       398.40         5.20       338.57 o
   2    9   28       852.06         5.95       864.02 o
   3    9   28        24.70        83.72         3.60 o
   4    9   28      1160.76         1.66      1294.48 o
   5    9   28       164.35        17.64       171.61 o
   6    9   28       -11.56       143.28         5.85 o
   7    9   28       204.78        16.48       236.18 o
   8    9   28       199.09        20.07       191.57 o
   9    9   28       370.18        13.47       392.52 o
  10    9   28        99.00        40.96       133.92 o
   0   10   28       185.23         7.67       127.05 o
   1   10   28       244.30         5.24       255.78 o
   2   10   28       199.94         5.48       229.47 o
   3   10   28       722.53         1.96       745.26 o
   4   10   28       601.72         7.08       534.09 o
   5   10   28        27.46        63.52         1.34 o
   6   10   28       305.90        10.96       259.87 o
   7   10   28      1404.75         6.66      1387.70 o
   8   10   28       133.63        22.66        92.26 o
   9   10   28       107.54        33.52       129.94 o
   1   11   28       571.21         6.10       588.35 o
   2   11   28      3477.46         3.06      3415.37 o
   3   11   28         9.42       106.92        22.40 o
   4   11   28      1649.98         5.20      1494.88 o
   5   11   28      1433.38         5.34      1341.53 o
   6   11   28        26.21        64.16        33.88 o
   7   11   28       318.98        16.81       310.64 o
   8   11   28      2079.36         5.62      1901.41 o
   9   11   28       362.14        16.16       488.05 o
   0   12   28      2960.45         2.13      3019.09 o
   1   12   28      1069.29         3.50      1069.54 o
   2   12   28       210.83        10.37       216.34 o
   3   12   28      2122.44         3.65      2126.72 o
   4   12   28       828.86         6.92       711.53 o
   5   12   28       -10.43       131.56         3.60 o
   6   12   28      1407.00         5.34      1434.65 o
   7   12   28      1018.25         8.12      1031.29 o
   8   12   28       484.00        13.84       434.87 o
   1   13   28      1933.36         3.46      1820.54 o
   2   13   28      2724.84         3.42      2720.38 o
   3   13   28       278.56        12.18       249.16 o
   4   13   28      1528.81         5.20      1348.32 o
   5   13   28      2081.18         4.93      2139.55 o
   6   13   28       448.17        18.40       333.48 o
   0   14   28      1673.63         7.67      1457.54 o
   1   14   28       963.48         4.97      1040.97 o
   2   14   28        49.98        21.90        67.70 o
   3   14   28      2183.69         4.80      2276.57 o
   4   14   28       267.98        12.53       302.53 o
   5   14   28         6.00       301.72         5.41 o
   1   15   28      1309.72         4.12      1405.00 o
   2   15   28      1384.58         4.28      1418.04 o
   1    1   29       781.20         2.69       680.40 o
   2    1   29       470.89         4.37       139.06 o
   3    1   29         6.10       120.56         3.87 o
   4    1   29        32.95        24.11        27.73 o
   5    1   29       969.08         3.84       866.74 o
   6    1   29        24.21        28.30        36.49 o
   7    1   29       539.63         4.00       745.90 o
   8    1   29         6.76        95.26        35.80 o
   9    1   29       398.00         5.48       484.48 o
  10    1   29        -2.28       276.56         0.36 o
  11    1   29       133.86        13.62       188.06 o
  12    1   29        65.12        22.85        84.86 o
   0    2   29        36.12        15.60        12.62 o
   1    2   29       798.63         2.69       605.88 o
   2    2   29       165.89         5.76       229.47 o
   3    2   29      2707.12         2.53      2473.93 o
   4    2   29        27.25        28.30         9.62 o
   5    2   29       194.32         6.35       192.85 o
   6    2   29         4.75       101.00         1.04 o
   7    2   29      1010.60         3.39      1190.88 o
   8    2   29         4.00       123.43         8.30 o
   9    2   29       629.51         4.67       588.91 o
  10    2   29       115.56        10.50       171.61 o
  11    2   29        75.86        21.90       105.13 o
  12    2   29        17.81        61.94        34.15 o
   1    3   29       732.78         2.53       704.15 o
   2    3   29        -0.53       259.53        21.43 o
   3    3   29        31.02        10.89       110.66 o
   4    3   29      2760.45         1.90      2785.96 o
   5    3   29      3231.92         2.10      3085.58 o
   6    3   29        11.09        47.75        11.19 o
   7    3   29       152.28         7.45       137.43 o
   8    3   29       543.36         2.89       599.63 o
   9    3   29       635.04         3.61       631.21 o
  10    3   29        35.40        35.40        28.71 o
  11    3   29      1049.76         4.37      1004.70 o
  12    3   29        46.10        26.11        45.52 o
   0    4   29      1742.23         1.23      1537.24 o
   1    4   29      2879.40         1.37      2679.49 o
   2    4   29       652.80         1.93       574.40 o
   3    4   29      4169.28         2.04      3979.30 o
   4    4   29       505.35         2.56       420.99 o
   5    4   29      1601.60         2.19      1724.09 o
   6    4   29       856.15         2.34       985.72 o
   7    4   29      3167.44         2.37      3061.20 o
   8    4   29       309.06         4.04       351.47 o
   9    4   29      2674.96         3.20      2793.29 o
  10    4   29       563.59         5.06       670.77 o
  11    4   29       337.46         7.62       350.17 o
  12    4   29         7.13       164.35         2.37 o
   1    5   29      4381.12         1.49      4163.90 o
   2    5   29      5902.85         1.99      5543.91 o
   3    5   29       129.28         6.66        66.19 o
   4    5   29      5932.08         2.28      5984.90 o
[truncated: 53,426 more chars]
